# Supplementary material for: Cells Responding to Closely Related Cholesterol-Dependent Cytolysins Release Extracellular Vesicles with a Common Proteomic Content Including Membrane Repair Proteins
Source: Toxins (Basel). 2022 Dec 20;15(1):4. doi: 10.3390/toxins15010004 (PMC9865450; doi:10.3390/toxins15010004)
Supplement: Supplementary file 1 [file toxins-15-00004-s001.zip]

Archive with 8 entries (8 files):
- .DS_Store
- Blots_SupFiles_compressed.pdf
- Suplemmentary tables S1 to S5.xlsx
- Supplementary figures and legends 1011.pdf
- Table S6.pdf
- Video S1.mov
- Video S2.mov
- Video S3.mov
