# Supplementary material for: Cells Responding to Closely Related Cholesterol-Dependent Cytolysins Release Extracellular Vesicles with a Common Proteomic Content Including Membrane Repair Proteins
Source: Toxins (Basel). 2022 Dec 20;15(1):4. doi: 10.3390/toxins15010004 (PMC9865450; doi:10.3390/toxins15010004)
Supplement: Supplementary file 1 [file toxins-15-00004-s001.zip › Suplemmentary tables S1 to S5.xlsx]

## Sheet: Table S1
Protein IDs	Majority protein IDs	Protein names	Gene names	log2 LFQ intensity control_starve_1	log2 LFQ intensity control_starve_2	log2 LFQ intensity control_starve_3	log2 LFQ intensity control_std_1	log2 LFQ intensity control_std_2	log2 LFQ intensity control_std_3	log2 LFQ intensity LLO_1	log2 LFQ intensity LLO_2	log2 LFQ intensity LLO_3	log2 LFQ intensity PLY_1	log2 LFQ intensity PLY_2	log2 LFQ intensity PLY_3	Peptides	Razor + unique peptides	Unique peptides	Sequence coverage [%]	Unique + razor sequence coverage [%]	Unique sequence coverage [%]	Mol. weight [kDa]	Q-value	Score	Intensity	MS/MS count	iBAQ control_starve_1	iBAQ control_starve_2	iBAQ control_starve_3	iBAQ control_std_1	iBAQ control_std_2	iBAQ control_std_3	iBAQ LLO_1	iBAQ LLO_2	iBAQ LLO_3	iBAQ PLY_1	iBAQ PLY_2	iBAQ PLY_3	MS/MS count control_starve_1	MS/MS count control_starve_2	MS/MS count control_starve_3	MS/MS count control_std_1	MS/MS count control_std_2	MS/MS count control_std_3	MS/MS count LLO_1	MS/MS count LLO_2	MS/MS count LLO_3	MS/MS count PLY_1	MS/MS count PLY_2
A0AVT1	A0AVT1	Ubiquitin-like modifier-activating enzyme 6	UBA6	28.4441	28.3873	28.5102	29.0465	28.0108	27.9138	25.6637	26.9351	27.0481	28.5903	26.3757	28.0061	35	35	35	49	49	49	117.97	0	125.51	2012300000	154	6896700	2046200	8083000	9189500	2041100	4278400	25927	85043	57518	2313900	50142	866140	33	16	18	32	19	14	0	1	0	11	1
A0FGR8	A0FGR8	Extended synaptotagmin-2	ESYT2	27.524	26.0826	28.007	26.946	25.8706	26.7918	26.4726	26.128	26.3261	26.1995	25.3194	27.1398	17	17	17	25.4	25.4	25.4	102.36	0	43.316	840850000	72	2630800	514290	8663600	2431900	285520	2159800	0	24447	43351	728520	0	797190	19	7	17	11	3	8	0	0	0	5	0
A0MZ66	A0MZ66	Shootin-1	KIAA1598	26.9892	26.8985	27.6001	27.2435	27.379	28.1366	27.012	27.3133	27.6789	28.0757	27.7467	27.996	15	15	15	32	32	32	71.639	0	71.783	1234400000	115	4151200	1361700	6910200	3181800	2595300	9180400	24586	104940	98585	3648200	247260	1859000	16	13	13	11	14	19	1	0	1	11	3
A5YKK6	A5YKK6	CCR4-NOT transcription complex subunit 1	CNOT1	26.5256	26.3136	26.8407	27.4603	24.3599	25.8901	24.8472	26.8395	23.7421	26.8312	27.3541	25.7336	32	32	32	17	17	17	266.94	0	83.956	642070000	81	671060	210500	1125600	1888500	96331	643450	3454.2	52283	6901.1	424760	56740	83341	9	8	14	24	5	6	0	1	0	10	2
A6NDG6	A6NDG6	Phosphoglycolate phosphatase	PGP	28.8716	29.2268	28.4139	28.8862	28.4805	28.356	27.3007	26.8819	27.1419	28.7045	25.2794	27.8421	11	11	11	52	52	52	34.006	0	83.534	2251100000	138	21242000	14905000	23979000	29860000	6974400	17034000	239590	140720	150730	7347500	0	3185700	24	29	17	24	14	12	1	0	0	7	0
CON__ENSEMBL:ENSBTAP00000007350	CON__ENSEMBL:ENSBTAP00000007350			26.7024	25.8026	25.7858	32.5289	31.3355	27.3973	26.1356	23.4794	24.2954	23.8478	26.1562	23.4215	62	62	14	48	48	13.1	192.99	0	323.31	7560300000	248	1339500	396730	922290	68215000	11942000	2902700	54488	11044	16220	36474	0	76536	13	8	9	125	71	18	1	0	0	1	0
CON__ENSEMBL:ENSBTAP00000014147	CON__ENSEMBL:ENSBTAP00000014147			25.3926	24.6757	24.368	27.6442	27.8057	27.4975	27.1648	24.2117	23.952	24.4121	27.175	24.9897	4	4	4	39.8	39.8	39.8	11.756	0	20.092	492990000	19	1576500	0	0	55052000	18138000	6369900	0	0	0	1028100	0	0	3	0	0	7	8	0	0	0	0	1	0
CON__ENSEMBL:ENSBTAP00000016046	CON__ENSEMBL:ENSBTAP00000016046			27.7332	24.9427	26.2627	31.2578	31.0343	28.3268	26.9007	25.0572	25.6404	24.1954	25.5174	27.1632	20	20	11	42.9	42.9	27.8	77.456	0	323.31	4018900000	140	2784700	447740	1576400	95387000	36810000	6473600	0	0	22257	30106	0	0	16	0	7	51	53	13	0	0	0	0	0
CON__ENSEMBL:ENSBTAP00000018229;P02774	CON__ENSEMBL:ENSBTAP00000018229			28.6033	25.5375	25.7291	34.9017	34.4937	29.4138	23.478	25.7178	22.9277	25.3947	24.8248	28.2956	25	25	4	61.9	61.9	6.3	53.661	0	323.31	42055000000	429	11246000	1164600	5868300	1113200000	439030000	41714000	81487	238240	24491	0	221300	4715100	17	3	8	184	168	30	1	1	0	0	2
CON__ENSEMBL:ENSBTAP00000018574;P05546	CON__ENSEMBL:ENSBTAP00000018574			25.7702	24.5717	24.4186	31.032	29.8307	26.344	25.1764	24.2367	26.3864	24.4713	25.9896	25.5455	18	18	18	50	50	50	55.207	0	275.57	2678300000	78	1340300	29962	1821200	83144000	13426000	5132500	0	35932	191040	306320	338220	1365600	3	0	4	43	17	9	0	0	0	0	0
CON__ENSEMBL:ENSBTAP00000024146;P01023	CON__ENSEMBL:ENSBTAP00000024146			30.5313	28.3745	29.3269	35.7211	34.4304	30.687	26.6307	27.6233	26.2238	27.9122	25.817	28.4788	70	70	67	64.5	64.5	62.2	164.34	0	323.31	67237000000	800	12504000	1597100	7458300	680300000	176460000	16610000	0	111340	25205	767340	94067	560160	46	18	22	364	277	56	0	0	0	9	0
CON__ENSEMBL:ENSBTAP00000024466	CON__ENSEMBL:ENSBTAP00000024466			23.9686	23.9411	24.6388	32.2305	30.5636	26.016	24.7946	24.3756	25.2127	25.0709	24.257	23.9212	11	11	3	57.9	57.9	21.2	43.9	0	210.14	5039900000	115	506300	37265	692250	206910000	80131000	7895200	0	25905	33489	56345	36208	145550	2	0	1	51	51	10	0	0	0	0	0
CON__ENSEMBL:ENSBTAP00000025008;Q9H4B7	CON__ENSEMBL:ENSBTAP00000025008;Q9H4B7	Tubulin beta-1 chain	TUBB1	29.299	24.4769	29.7122	30.931	29.1325	31.2235	25.7352	25.3446	30.6064	24.2689	26.1118	24.5727	22	16	16	55	47.9	47.9	59.299	0	246.63	6912900000	85	4736700	0	118080000	48353000	11305000	117800000	0	36662	252420	0	0	0	7	0	11	23	13	30	0	0	1	0	0
CON__ENSEMBL:ENSBTAP00000032840	CON__ENSEMBL:ENSBTAP00000032840			26.987	24.7225	27.0186	30.591	29.0437	27.9426	25.7152	24.4109	26.5491	25.8196	26.436	25.9749	30	30	27	49.3	49.3	44.8	92.273	0	211	2258900000	114	1165000	25547	1715500	32377000	5793500	4022300	29099	4468.5	24430	21335	0	0	10	1	9	56	20	18	0	0	0	0	0
CON__ENSEMBL:ENSBTAP00000034412	CON__ENSEMBL:ENSBTAP00000034412			29.2671	27.8529	28.3465	30.4323	30.3267	29.7859	26.907	23.4676	25.5952	26.226	26.4861	25.9903	8	8	8	41.2	41.2	41.2	22.336	0	39.27	3616400000	114	34758000	4866000	17878000	104610000	53382000	61067000	0	12653	0	994790	0	623930	19	8	9	20	27	27	0	0	0	2	0
CON__ENSEMBL:ENSBTAP00000038329	CON__ENSEMBL:ENSBTAP00000038329			24.5363	25.9109	23.9312	31.2257	30.7998	27.4552	26.1685	24.7737	23.9396	24.4081	25.8485	25.723	2	1	1	27.5	15	15	8.5787	0	4.8893	3372700000	19	0	0	3089200	607770000	215460000	16845000	0	0	0	0	0	0	0	0	1	7	7	4	0	0	0	0	0
CON__P00735;P00734	CON__P00735			32.3136	29.8347	31.3488	33.8429	33.3718	33.1019	31.5193	30.2748	30.9864	29.9607	30.7045	30.7161	30	30	30	54.2	54.2	54.2	70.505	0	323.31	38122000000	617	134420000	7391500	78896000	498020000	205090000	241650000	2127900	798850	1142800	8779500	2527000	10477000	99	16	44	144	119	125	6	5	2	14	14
CON__P00761	CON__P00761			24.4551	35.7213	33.5328	33.033	30.9278	34.0603	37.0523	35.1829	36.7673	34.1143	36.2361	36.4616	6	6	6	37.7	37.7	37.7	24.409	0	111.75	106360000000	485	61343000	1221700000	1078200000	551500000	93375000	1041200000	478350000	208530000	495660000	1070700000	742470000	2625800000	12	74	41	24	12	47	47	16	21	21	42
CON__P00978	CON__P00978			24.9215	24.4015	24.6092	32.4142	32.1628	27.601	25.173	24.4223	24.7252	23.4793	26.2676	24.327	9	9	9	29	29	29	39.234	0	261.7	7950900000	95	2233900	516090	0	328660000	120610000	14975000	0	0	5115	703820	0	0	5	2	0	39	34	12	0	0	0	3	0
CON__P01966	CON__P01966			32.9823	30.6172	33.0473	35.6341	34.225	34.0944	30.4973	31.1554	33.2361	30.2696	31.5796	31.2704	8	8	4	78.2	78.2	54.2	15.184	0	316.72	108870000000	1071	721300000	51567000	1116100000	6815100000	1236700000	1993500000	3612700	4741800	13225000	55136000	17538000	67842000	144	25	146	218	235	228	5	4	3	11	11
CON__P02070;P69892;P69891;P02100	CON__P02070			24.844	25.9694	24.6714	27.3539	27.3659	25.7812	26.9682	25.5011	26.4554	25.3222	25.1565	25.444	10	6	6	75.2	51	51	15.954	0	27.577	392710000	29	234120	0	868220	23168000	6201700	4574600	0	121530	112670	420870	0	0	1	0	0	12	7	9	0	0	0	0	0
CON__P02533;P02533;CON__Q7Z3Y9;Q7Z3Y9	CON__P02533;P02533	Keratin, type I cytoskeletal 14	KRT14	33.0429	30.0375	30.3525	29.978	35.8006	28.4032	32.3328	31.6483	32.4278	31.1707	32.3077	32.2664	40	23	5	74.6	51.3	17.6	51.621	0	323.31	43717000000	791	207450000	13024000	29198000	47106000	1085600000	8274900	7456300	6100700	6866600	42282000	10091000	43998000	132	34	37	34	405	14	18	7	7	28	13
CON__P02538;P02538	CON__P02538;P02538	Keratin, type II cytoskeletal 6A	KRT6A	34.4252	28.8128	29.1946	30.1768	37.5566	28.4361	33.2943	28.3132	30.8877	31.7868	32.0725	31.3731	49	39	3	67	56.9	6.2	60.044	0	323.31	117830000000	999	505190000	4900600	15919000	27191000	3279600000	7053300	8173500	287780	951410	37753000	7981700	32510000	183	12	26	22	641	10	18	1	1	28	14
CON__P02584	CON__P02584			25.7233	24.7445	25.0241	28.648	28.8245	26.7378	24.5359	26.2699	24.7023	24.1882	25.8224	25.3207	7	3	3	70	31.4	31.4	15.057	0	25.546	759600000	19	0	0	0	56853000	20449000	7051700	0	9083.2	37643	0	0	0	0	0	0	8	8	3	0	0	0	0	0
CON__P02672	CON__P02672			23.9966	25.7953	23.9196	28.634	27.9933	26.4768	25.0432	24.4625	24.2557	24.5876	26.3412	24.9003	7	7	7	15.1	15.1	15.1	67.011	0	55.344	655520000	37	136780	34958	0	10532000	2969700	792420	0	194410	8992.8	938160	0	0	3	0	0	17	9	4	0	0	0	4	0
CON__P02676;P02675	CON__P02676			24.8489	25.5748	24.5759	27.739	27.1115	25.211	26.1999	25.3889	24.7251	25.294	26.2468	25.4962	11	11	11	26.5	26.5	26.5	56.44	0	45.38	316840000	25	0	32458	107680	7146700	2518000	493000	0	0	12052	0	251400	0	0	0	0	15	9	1	0	0	0	0	0
CON__P02768-1;P02768	CON__P02768-1;P02768	Serum albumin	ALB	29.3741	23.4633	25.3718	23.8156	27.7414	23.7452	30.1471	29.7967	27.3638	29.7686	29.5428	23.748	21	15	15	36.1	29.7	29.7	69.366	0	41.115	2230400000	44	27420000	0	0	128090	2647000	0	1351600	185100	74914	29054000	1093900	0	4	0	0	1	8	0	8	2	0	18	3
CON__P02769	CON__P02769			34.9296	33.8316	33.95	39.7904	39.3581	36.3844	32.7283	31.7645	32.293	39.3082	37.0787	34.9417	64	64	58	79.4	79.4	75.8	69.293	0	323.31	1886900000000	6705	593210000	140880000	388340000	23863000000	9418500000	2095200000	3755400	1607300	1334900	10306000000	193730000	166650000	281	171	175	1871	1850	466	20	2	2	1540	150
CON__P02777	CON__P02777			24.8455	23.9826	25.0364	29.7336	30.287	28.5769	25.148	25.6707	25.5322	25.6279	26.5645	25.3038	3	3	3	18.7	18.7	18.7	24.241	0	50.22	1808200000	34	1223800	0	0	118870000	84906000	46863000	0	59510	69677	2997300	0	3320900	0	0	0	11	9	8	0	0	0	1	0
CON__P05787;P05787;CON__H-INV:HIT000292931;CON__Q9H552;CON__H-INV:HIT000016045;CON__REFSEQ:XP_092267	CON__P05787;P05787;CON__H-INV:HIT000292931	Keratin, type II cytoskeletal 8	KRT8	31.0603	31.8942	31.6378	32.3827	31.2955	30.8375	32.9895	32.539	34.1504	32.1615	32.5334	31.4097	39	31	28	76.8	69.8	65.4	53.704	0	323.31	26212000000	710	67428000	54721000	146420000	332870000	51634000	48159000	14490000	9606400	14940000	105260000	22711000	35613000	65	85	102	102	61	55	37	24	18	54	27
CON__P06868;P00747;P08519	CON__P06868			27.2708	24.1569	25.3075	32.9688	31.9191	29.3543	26.7656	27.754	28.3643	25.9365	25.4414	28.3224	42	42	42	63.4	63.4	63.4	91.215	0	323.31	10358000000	344	1693000	0	423160	143490000	47123000	12865000	99504	114730	262080	84026	72657	927530	13	0	1	157	115	44	2	1	0	2	1
CON__P07224;P07225	CON__P07224			27.4618	24.6818	24.2756	29.0742	28.9692	28.4625	24.7667	25.5138	25.656	24.7749	25.092	24.7092	17	17	17	31	31	31	75.132	0	61.318	1265600000	69	1514600	0	374540	17785000	5431600	9099700	0	0	0	0	0	0	9	0	1	25	15	19	0	0	0	0	0
CON__P08779;P08779;CON__Q9Z2K1;CON__Q3ZAW8	CON__P08779;P08779	Keratin, type I cytoskeletal 16	KRT16	35.0311	30.6614	31.0014	31.086	37.9087	29.4074	33.602	31.3655	33.2897	32.6686	33.7974	33.1926	46	46	25	80.5	80.5	51.8	51.267	0	323.31	157050000000	1336	640880000	15122000	79580000	76984000	3793900000	9395700	10660000	3748300	5978000	134190000	27932000	617320000	235	28	28	36	797	9	19	5	9	33	29
CON__P12763;P02765	CON__P12763			33.6971	31.4695	33.2262	37.2631	36.2902	35.0374	24.2612	28.0455	31.2297	30.1052	29.4831	31.4184	16	16	16	54	54	54	38.418	0	323.31	269040000000	1673	663800000	62338000	754800000	12170000000	3291900000	2197200000	63919	1330200	4050100	19803000	1616900	50848000	176	40	137	480	502	288	0	1	1	9	3
CON__P13645;P13645;CON__Q148H6;CON__Q7Z3Z0;Q7Z3Z0	CON__P13645;P13645	Keratin, type I cytoskeletal 10	KRT10	34.0823	32.0636	34.0246	32.3036	37.1232	32.0522	34.6123	32.2099	35.4865	34.8442	35.0617	38.5061	40	36	26	60.9	57	50.9	59.51	0	323.31	240550000000	1762	375210000	46036000	665200000	204770000	3037100000	114640000	30357000	5962400	29332000	517760000	85154000	4140400000	137	71	152	85	458	65	39	13	22	115	56
CON__P13647;P13647	CON__P13647;P13647	Keratin, type II cytoskeletal 5	KRT5	31.4738	27.3821	29.4912	28.496	36.2577	25.2807	31.5453	27.1923	29.6037	31.913	32.0615	33.0827	49	29	8	65.3	45.4	12.2	62.378	0	323.31	48245000000	563	83615000	1749300	13272000	8698800	1304600000	584960	3544700	232510	384440	49061000	5786100	84729000	55	8	18	10	336	1	11	1	1	27	10
CON__P15497;REV__Q14541;P02647	CON__P15497			30.6191	31.0001	31.5947	33.6705	33.4664	32.2822	26.4613	25.1869	27.5214	24.1577	28.0418	28.4917	20	20	20	60.4	60.4	60.4	30.276	0	225.65	27477000000	342	73463000	40912000	168410000	760330000	319620000	246730000	456730	87628	574590	727730	767180	4214500	30	38	45	68	68	69	3	0	0	2	5
CON__P15636	CON__P15636			31.8092	34.5771	34.1338	32.268	33.5297	34.4868	37.7148	36.3799	37.1077	34.1221	37.2687	37.0524	14	14	14	25	25	25	68.124	0	323.31	183490000000	1291	111170000	547860000	1226800000	293070000	284490000	998420000	410030000	177460000	246690000	546330000	474410000	2328700000	45	165	158	63	74	142	82	56	45	78	120
CON__P17690;P02749	CON__P17690			31.5273	30.5303	30.6549	33.8754	33.0596	32.5808	26.6964	26.7874	27.981	26.9513	26.3376	28.6527	15	15	15	53.6	53.6	53.6	38.252	0	323.31	28600000000	441	95596000	23440000	62425000	854670000	275720000	271190000	154780	432260	127650	1216800	356570	3522500	53	26	37	114	101	93	1	0	0	3	2
CON__P17697	CON__P17697			27.1637	26.1317	24.3465	29.304	28.8719	27.2069	26.2279	26.9576	28.7362	25.0004	27.3662	24.5065	8	8	8	18.2	18.2	18.2	51.113	0	25.686	1527000000	56	5437100	575610	1630700	46574000	16633000	7578400	0	127430	374610	391220	513480	531340	7	2	4	17	12	9	0	1	1	1	2
CON__P28800	CON__P28800			25.2455	24.6417	24.6907	31.664	31.2634	27.3649	26.2651	25.3468	24.0506	25.1825	25.1647	25.8836	14	14	11	37	37	30.9	54.71	0	158.16	5134500000	90	1837200	474140	2081100	182250000	37928000	8499600	47163	41411	74318	0	158290	0	3	3	3	46	24	10	0	0	0	0	1
CON__P34955	CON__P34955			29.8633	28.0059	27.6778	35.1432	33.9677	30.6819	25.7956	25.8206	28.9509	25.547	25.5925	26.4894	19	19	19	45.7	45.7	45.7	46.103	0	278.17	46683000000	347	26814000	2754300	12181000	1715700000	405170000	57368000	0	51969	340630	1258100	187460	1120500	23	10	14	131	129	34	0	0	0	3	0
CON__P35908v2;P35908	CON__P35908v2;P35908	Keratin, type II cytoskeletal 2 epidermal	KRT2	33.0109	31.2904	32.9162	31.5792	35.3457	30.9025	33.7802	32.2642	34.6143	34.437	34.7738	38.6786	51	46	1	83.1	79.3	4.7	65.432	0	323.31	171150000000	2115	176590000	12727000	142880000	52995000	869410000	21147000	9532500	3412300	5682300	186730000	20998000	2776700000	105	36	104	53	267	29	28	7	14	108	35
CON__P41361	CON__P41361			28.8225	24.5168	27.0259	32.6174	32.0733	28.9585	26.0363	24.9429	29.1653	28.4582	26.8024	26.0023	22	22	16	56.3	56.3	46.9	52.347	0	157.21	9511700000	172	18376000	229250	2516600	194120000	69367000	16611000	498660	205960	485530	3549300	0	871860	9	1	3	75	56	15	1	0	1	8	0
CON__P50448;P05155	CON__P50448			24.6817	24.8696	24.6328	31.4955	29.0683	24.5275	25.5803	26.6167	24.7969	24.7279	26.6245	24.8128	12	12	12	30.6	30.6	30.6	51.723	0	134.01	3040000000	56	0	0	253490	123600000	27661000	143010	46883	235420	1823.8	0	25570	29830	0	0	0	41	15	0	0	0	0	0	0
CON__Q03247;P02649	CON__Q03247			30.3298	29.075	30.0345	33.33	32.5963	32.0185	29.5267	27.7689	31.3617	29.2495	29.4512	29.4968	17	17	17	58.5	58.5	58.5	35.979	0	265.4	22868000000	311	50754000	9480600	58695000	879570000	197240000	303460000	1211900	428930	2392100	13201000	1552400	6539400	26	17	29	84	49	72	6	0	5	10	3
CON__Q04695;Q04695;CON__Q8N1A0;CON__Q99PS0;CON__Q99456;Q8N1A0;Q99456	CON__Q04695;Q04695	Keratin, type I cytoskeletal 17	KRT17	32.3838	31.2634	30.9684	31.3844	33.9845	29.7954	32.9226	32.7451	33.4903	31.7173	32.4109	31.5963	38	21	6	84.5	59.7	23.6	48.105	0	323.31	29709000000	565	176290000	35948000	69788000	114920000	483500000	14899000	10268000	7815000	7025600	53651000	12451000	37884000	87	50	49	53	153	27	24	12	9	33	12
CON__Q05B55	CON__Q05B55			25.205	23.9068	24.8825	30.4367	30.1894	27.2087	25.6343	24.172	25.7024	24.1341	25.4641	24.6412	9	9	9	39.2	39.2	39.2	26.59	0	189.98	2062500000	67	869280	0	988550	121190000	54852000	9504500	0	0	0	0	0	95616	2	0	0	26	28	11	0	0	0	0	0
CON__Q0IIK2;CON__Q29443	CON__Q0IIK2;CON__Q29443			31.7367	30.7112	30.6225	37.356	36.9568	33.3146	28.1305	28.7655	30.1219	30.7288	31.5535	31.639	56	56	52	80.5	80.5	78.4	77.738	0	323.31	254620000000	1844	39882000	9302500	26965000	4068700000	1420400000	194950000	113550	370670	431040	9055900	1977200	14692000	77	50	47	646	770	172	2	1	1	20	11
CON__Q0V8M9;Q06033	CON__Q0V8M9			23.7033	25.0311	24.4652	32.0214	30.8586	26.3348	24.8117	24.876	25.6903	25.2534	24.5063	23.7268	19	19	19	29	29	29	99.536	0	320.58	5157500000	105	193140	0	285320	103140000	24652000	3728900	0	7257.1	43203	126830	0	65877	1	0	1	53	43	7	0	0	0	0	0
CON__Q1RMK2	CON__Q1RMK2			29.3592	25.7645	25.3979	32.0046	31.9351	29.9144	25.2299	25.0304	25.435	25.1889	25.8517	26.7749	21	21	20	54.1	54.1	52.8	65.056	0	323.31	7119900000	203	13707000	582400	1845500	134720000	70460000	23466000	0	50695	16486	0	0	660840	24	5	4	61	66	38	0	0	0	0	0
CON__Q28065	CON__Q28065			27.4196	26.1096	24.086	28.817	28.6515	27.5845	26.0119	24.8218	25.2595	24.6778	25.9559	25.0249	12	12	12	25.4	25.4	25.4	68.886	0	48.428	944740000	59	2899900	0	610110	16375000	6316900	4251200	0	18564	4042.3	0	0	0	9	0	2	21	16	11	0	0	0	0	0
CON__Q28107;P12259	CON__Q28107			33.2126	31.9337	32.4754	34.6744	34.0984	34.4673	32.4006	31.141	33.2024	32.4908	32.2928	32.6824	65	65	65	34	34	34	248.98	0	323.31	85515000000	1534	83653000	11459000	58987000	350860000	115000000	292180000	1367300	577230	1155000	24243000	2067500	19291000	192	83	134	268	270	338	22	5	8	68	22
CON__Q2KIG3;P15086;Q96IY4	CON__Q2KIG3			28.0125	25.4137	26.4715	29.7199	28.6529	28.1377	26.3779	24.3267	26.8588	24.0938	26.5868	24.5176	12	12	11	37.8	37.8	35.9	48.821	0	66.494	1481400000	62	4318200	0	1139600	31209000	10100000	5964200	0	0	10298	102950	0	64003	10	0	4	24	13	11	0	0	0	0	0
CON__Q2KIS7;P05452	CON__Q2KIS7;P05452	Tetranectin	CLEC3B	24.0769	25.3815	25.778	29.3286	27.6775	27.1158	26.5106	23.8245	24.5836	25.2958	25.2427	24.6914	6	6	6	42.6	42.6	42.6	22.144	0	122.33	788150000	30	0	0	0	63588000	19924000	3605800	0	453780	0	0	0	0	0	0	0	20	8	2	0	0	0	0	0
CON__Q2KJ62	CON__Q2KJ62			27.005	25.27	25.154	33.244	31.7626	29.3302	25.9297	29.5187	25.9682	24.6479	25.185	24.3124	18	18	2	37.8	37.8	6.3	68.964	0	189.13	11199000000	141	1781800	0	83374	232140000	62304000	12578000	0	1987100	8232.9	0	0	206320	4	0	0	79	43	15	0	0	0	0	0
CON__Q2KJC7	CON__Q2KJC7			27.3643	25.2337	23.4577	29.3229	28.7113	27.218	25.0379	23.9719	26.7582	24.9143	25.4576	25.2274	19	19	7	39.7	39.7	16.4	86.858	0	107.33	1140200000	51	1061700	0	0	23904000	4987100	2601700	12437	9213.3	2417.2	0	0	0	4	0	0	24	18	5	0	0	0	0	0
CON__Q2KJF1;P04217	CON__Q2KJF1			25.5558	24.6351	25.4615	33.5768	32.982	28.0746	27.0405	27.0861	25.6984	25.3134	25.7462	26.3532	22	22	22	66	66	66	53.553	0	323.31	15648000000	174	1879600	188970	1783100	598430000	254160000	12238000	0	478920	0	200670	0	0	6	1	2	83	65	17	0	0	0	0	0
CON__Q2TBQ1	CON__Q2TBQ1			24.6469	24.9234	25.1827	28.166	27.5491	26.9507	25.8891	24.0538	25.219	25.1408	26.1425	26.5032	14	14	14	34.2	34.2	34.2	75.166	0	53.466	484710000	39	0	0	0	11171000	3198900	2941100	0	0	0	0	0	0	0	0	0	20	12	7	0	0	0	0	0
CON__Q2UVX4	CON__Q2UVX4			26.3417	22.5198	24.9968	34.7168	33.4679	28.4842	23.5907	22.3541	24.0768	23.5873	23.9788	25.4378	91	91	82	67.5	67.5	62.6	187.37	0	323.31	32079000000	663	2313000	64708	984990	244630000	67245000	8342000	8903.6	9416.3	28894	346250	25231	32678	18	0	6	332	259	48	0	0	0	0	0
CON__Q3KNV1;P08729	CON__Q3KNV1;P08729	Keratin, type II cytoskeletal 7	KRT7	29.8846	30.8602	30.4512	31.2401	30.1823	29.7714	32.3513	32.267	33.4422	31.3869	31.5098	31.0804	33	28	2	66.7	59.1	6	51.385	0	295.85	14113000000	464	21401000	39313000	90161000	146770000	29138000	27951000	11281000	7271700	7474800	69207000	14838000	21837000	39	69	51	67	35	29	34	12	12	50	28
CON__Q3MHN5	CON__Q3MHN5			24.576	23.8835	24.5731	31.366	30.8706	27.5671	25.6575	25.8958	24.6219	24.6698	26.2428	25.0028	25	4	4	67.3	11.6	11.6	53.341	0	20.374	3776400000	59	281590	0	531360	110230000	33492000	6452500	0	0	0	0	0	64230	0	0	0	22	26	11	0	0	0	0	0
CON__Q3SX09;P68871;P02042	CON__Q3SX09			33.0077	31.0097	31.8239	34.7717	34.0813	33.1818	31.8232	31.5969	34.2693	30.9881	31.5859	31.7731	13	13	9	61.2	61.2	48.8	22.06	0	230.29	69077000000	547	687560000	61701000	331380000	3566600000	1041100000	960940000	9288100	5714600	31226000	94718000	18812000	98650000	87	38	46	93	99	76	8	5	10	24	15
CON__Q3SX14	CON__Q3SX14			29.5327	28.8119	28.8055	31.5962	30.8887	30.2934	29.5449	27.9555	27.475	29.8549	28.8558	29.952	27	27	13	49.7	49.7	26.9	85.686	0	213.74	7398900000	249	17329000	5863600	11174000	93649000	33595000	37133000	672100	153860	95029	9662800	1332600	6956900	28	12	13	67	51	43	4	1	0	11	2
CON__Q3SX28	CON__Q3SX28			30.3486	29.5833	29.8226	30.2611	29.2853	30.8887	28.8307	29.2819	27.4841	30.0012	29.2337	28.5962	16	9	2	40.5	28.5	6.7	33.012	0	168.34	7165300000	125	69459000	16459000	59943000	103830000	19201000	128950000	1539400	1102300	93278	40704000	2431300	4122400	18	11	11	22	8	30	5	2	0	10	3
CON__Q3SZ57;P02771	CON__Q3SZ57			25.2627	24.0477	21.6693	34.7388	34.4592	29.4181	25.6322	22.0838	22.9771	24.737	24.2306	22.674	34	34	34	69	69	69	68.587	0	323.31	41316000000	488	2535700	21827	249540	858830000	267340000	18290000	0	31052	24228	86840	96409	165080	11	0	0	220	215	39	0	0	0	0	1
CON__Q3SZH5	CON__Q3SZH5			27.2113	25.3908	25.3069	32.5061	31.3207	29.2003	25.3805	24.5016	24.5522	23.2525	25.4205	24.992	16	16	16	54.5	54.5	54.5	45.456	0	323.31	7703800000	137	5449200	416870	1978400	329690000	69294000	21156000	0	0	0	0	0	0	11	0	4	57	45	20	0	0	0	0	0
CON__Q3SZV7	CON__Q3SZV7			25.3852	24.6109	24.614	33.4942	31.8304	25.2078	26.087	24.544	24.6808	25.3339	25.5062	24.5061	14	14	14	44.8	44.8	44.8	52.295	0	323.31	13082000000	145	0	0	366160	434570000	128510000	5009500	0	3603.4	56483	0	0	277760	0	0	0	81	56	8	0	0	0	0	0
CON__Q3T052	CON__Q3T052			26.6636	28.5481	28.2437	33.1898	31.923	29.0824	25.5971	26.396	25.7261	23.6103	25.0927	23.9523	29	29	28	40	40	38.9	101.51	0	323.31	11480000000	175	1849600	2263200	15988000	176300000	50268000	19531000	0	556530	20291	208800	0	0	6	5	10	73	65	16	0	0	0	0	0
CON__Q3Y5Z3	CON__Q3Y5Z3			24.3486	25.3383	23.8752	30.1288	30.0846	26.8051	25.4572	24.2944	25.555	24.791	24.7024	26.7959	5	5	5	25.4	25.4	25.4	26.133	0	51.869	1785800000	47	0	266000	331220	90704000	40334000	4046700	0	0	48194	0	163590	1474000	0	0	1	23	17	2	0	0	0	0	0
CON__Q3ZBD7	CON__Q3ZBD7			29.8232	29.5249	29.9646	29.0954	28.7178	29.7606	25.3301	25.6024	23.7947	25.6272	25.0645	27.2642	11	4	4	28.7	9.2	9.2	62.87	0	31.427	4380800000	132	12403000	10413000	55163000	30303000	7226900	45249000	24879	97103	74775	808450	247990	239990	15	14	40	21	12	29	0	0	0	0	1
CON__Q3ZBS7;P04004	CON__Q3ZBS7			29.8914	29.4446	28.4698	31.4183	31.0538	30.6625	31.1836	30.0945	33.1719	29.6384	30.2685	30.6574	16	16	16	38.8	38.8	38.8	54.099	0	238.68	12552000000	304	68580000	13148000	20116000	298290000	132700000	128690000	4675800	1782700	7900400	25907000	4925300	31644000	39	17	16	55	52	51	8	3	7	14	9
CON__Q58D62	CON__Q58D62			26.3438	25.8464	25.1061	34.1252	33.5336	28.6021	26.4784	22.4118	23.7321	25.5427	25.8558	23.0457	12	12	12	45.7	45.7	45.7	42.663	0	323.31	24515000000	208	6355300	2078900	3780300	983750000	337980000	26974000	0	32795	34101	0	274560	695570	9	9	3	83	81	17	0	0	0	0	2
CON__Q95121;P36955	CON__Q95121			25.4682	24.5759	24.2512	31.9406	29.6574	27.6155	24.7657	26.3326	25.8885	25.779	25.8039	24.8397	14	14	14	50.7	50.7	50.7	46.228	0	274.45	4388400000	83	0	44611	0	159180000	26482000	4946400	75615	40213	36040	0	0	0	0	0	0	48	29	6	0	0	0	0	0
CON__Q9N2I2	CON__Q9N2I2			25.0274	23.9823	24.4906	28.9855	27.3843	24.5748	25.8122	23.1798	24.7348	24.7685	26.4463	25.7997	10	10	10	35.1	35.1	35.1	45.296	0	72.668	622660000	37	0	23980	0	24937000	4298100	257150	0	0	19302	0	45316	69351	0	0	0	25	11	1	0	0	0	0	0
CON__Q9TRI1;P19823	CON__Q9TRI1			29.3928	25.9072	28.3778	34.39	34.8765	29.7976	24.0869	25.1588	26.9713	24.5949	27.267	24.1166	27	27	27	40.8	40.8	40.8	106.19	0	323.31	35368000000	324	7394600	576050	5312400	342550000	322700000	13925000	0	26874	62355	303780	356320	275060	31	8	16	128	105	31	0	0	0	2	1
CON__Q9TTE1	CON__Q9TTE1			25.402	25.1764	23.9102	33.9214	32.689	27.3248	26.9242	23.456	24.4269	26.5869	23.6111	24.1146	16	16	8	40.6	40.6	23.1	46.203	0	323.31	19469000000	219	3325500	107880	839210	913360000	214510000	10342000	0	0	0	2562300	178980	0	11	0	0	100	93	11	0	0	0	4	0
CON__REFSEQ:XP_001252647	CON__REFSEQ:XP_001252647			25.8218	24.4323	24.0352	32.6561	31.5632	26.3144	25.8812	25.3526	25.7863	25.1325	25.6077	24.4162	13	11	5	39.1	35.5	15.8	46.897	0	248.43	8499800000	121	262820	0	437490	372130000	70656000	3500600	0	25452	15274	329590	0	0	2	0	0	59	51	7	0	0	0	2	0
Q13765;E9PAV3;Q9BZK3;Q9H009	Q13765;E9PAV3	Nascent polypeptide-associated complex subunit alpha;Nascent polypeptide-associated complex subunit alpha, muscle-specific form	NACA	31.2209	31.5494	31.3097	30.8781	30.9426	31.539	30.2192	31.8176	28.8054	31.4989	31.5542	30.7187	7	7	7	48.8	48.8	48.8	23.384	0	257.11	16605000000	291	341360000	167430000	655480000	428180000	129810000	630020000	7065700	15013000	856820	283530000	34350000	74409000	42	46	45	27	28	37	4	6	1	20	6
O00116	O00116	Alkyldihydroxyacetonephosphate synthase, peroxisomal	AGPS	26.8152	27.2097	27.8278	27.8694	26.901	26.6211	25.9254	26.9939	27.8283	26.6027	24.7879	24.5676	16	16	16	35.6	35.6	35.6	72.911	0	86.743	992340000	91	1954600	1417900	7929200	12701000	1079100	2146600	9069.5	61274	166250	580560	155130	151900	10	15	17	24	8	10	0	0	0	4	2
O00139	O00139	Kinesin-like protein KIF2A	KIF2A	27.6474	27.0385	27.536	28.5675	27.5303	27.8016	24.741	26.9013	26.9826	28.0262	27.0111	26.8552	21	21	20	33.7	33.7	31.6	79.954	0	76.781	1449200000	108	4399900	797920	9161700	12015000	1479200	7708000	0	78674	25486	5514900	0	223360	19	5	12	21	8	22	0	0	0	17	0
O00148	O00148	ATP-dependent RNA helicase DDX39A	DDX39A	26.7773	27.009	27.1165	27.494	26.5906	25.8426	28.0031	27.7804	27.0714	26.3437	26.7845	24.1713	19	8	8	60.9	32.3	32.3	49.129	0	26.27	974620000	59	4330200	800120	17776000	19335000	506530	4141800	485140	462010	94450	2488700	590360	285610	6	3	15	16	1	8	3	1	0	4	1
O00151	O00151	PDZ and LIM domain protein 1	PDLIM1	28.3919	28.7816	28.7272	28.2226	28.0661	29.3699	26.5837	27.5823	27.1159	28.273	26.9081	27.3218	15	15	15	70.8	70.8	70.8	36.071	0	115.68	2210700000	104	16223000	9935500	28875000	23015000	7130600	49007000	0	392170	195040	2324700	0	1068500	14	11	19	15	8	30	0	1	0	4	0
O00154	O00154	Cytosolic acyl coenzyme A thioester hydrolase	ACOT7	29.0255	28.644	29.0948	28.3974	28.1516	28.1866	26.1935	25.2166	28.2784	28.6152	26.9256	27.8678	10	10	10	35	35	35	41.796	0	34.711	2352500000	110	18249000	9865900	38968000	21385000	6995600	16570000	0	0	81443	4173500	0	1334400	16	14	32	15	12	11	0	0	0	4	0
O00159	O00159	Unconventional myosin-Ic	MYO1C	32.1244	31.6824	32.3737	32.0618	31.5991	32.2577	29.3724	30.0213	30.1523	31.2897	28.4611	31.075	51	51	50	52.8	52.8	52.1	121.68	0	323.31	22502000000	761	61006000	24031000	100450000	91340000	23027000	75675000	350730	906570	318120	14072000	241400	10397000	132	81	136	105	80	115	7	3	0	50	6
O00161	O00161	Synaptosomal-associated protein 23	SNAP23	28.2183	28.8236	27.4084	28.2446	28.1387	29.4291	29.933	29.7579	28.6495	29.6593	28.8637	29.6831	10	10	10	67.8	67.8	67.8	23.354	0	78.721	2241500000	104	15493000	8260300	8993100	21075000	10183000	54333000	3345500	8010400	624700	32185000	1159000	23132000	14	9	9	12	6	22	6	5	0	9	1
O00170	O00170	AH receptor-interacting protein	AIP	27.7064	26.4697	26.6105	26.9251	23.8522	26.6206	26.2247	26.3019	26.9024	24.6651	26.219	27.1801	10	10	10	46.7	46.7	46.7	37.636	0	50.228	673190000	57	5593200	1632500	9242500	9829800	0	9612900	45665	108000	99496	208360	0	1027200	11	6	10	11	1	12	1	1	1	1	0
O00186	O00186	Syntaxin-binding protein 3	STXBP3	29.7011	29.2388	29.9727	29.5455	29.0091	30.0584	27.8838	29.7132	29.353	30.2201	27.7781	29.5712	25	25	25	52	52	52	67.764	0	149.89	5403000000	290	23338000	7190100	44023000	25419000	11640000	44077000	272520	682880	290220	15737000	417430	7011300	36	26	51	33	25	50	4	6	0	25	2
O00203;Q13367	O00203	AP-3 complex subunit beta-1	AP3B1	25.9139	26.6263	26.9822	27.9663	26.4305	26.3416	24.9073	24.2631	25.275	25.8274	25.797	24.84	18	18	18	20.9	20.9	20.9	121.32	0	32.791	641840000	47	192020	298950	2617600	6171200	1054300	693280	0	0	3025.7	604720	0	34697	3	5	12	14	4	5	0	0	0	4	0
O00220	O00220	Tumor necrosis factor receptor superfamily member 10A	TNFRSF10A	27.0724	26.8441	26.6088	26.6153	25.8054	27.0943	25.8353	26.8846	26.0477	27.0615	25.3857	25.4893	8	8	8	22.9	22.9	22.9	50.089	0	29.142	492690000	45	2858300	1455500	4572000	5877800	714950	3330000	0	374170	94623	4565100	0	2088700	6	5	7	7	1	6	0	1	0	8	0
O00231	O00231	26S proteasome non-ATPase regulatory subunit 11	PSMD11	29.806	29.5122	29.5125	29.9401	29.0807	29.4921	28.3511	28.9909	29.2736	30.041	27.4737	29.171	25	25	25	65.9	65.9	65.9	47.463	0	131.69	4732800000	240	33197000	7706200	34361000	46395000	11144000	18426000	332330	791410	481200	16045000	409720	6001100	45	19	32	42	21	29	4	3	1	22	1
O00232	O00232	26S proteasome non-ATPase regulatory subunit 12	PSMD12	29.4	29.0087	29.7049	29.2749	29.2835	29.5132	26.5742	28.4303	29.4977	29.403	25.9469	29.269	20	20	20	50.4	50.4	50.4	52.904	0	195.74	4078800000	229	22311000	8153800	39549000	34228000	13609000	28887000	136300	403590	484020	9928600	302680	5158100	37	27	36	30	33	29	1	2	1	12	1
O00233	O00233	26S proteasome non-ATPase regulatory subunit 9	PSMD9	26.8181	27.147	27.1782	27.1765	26.5184	27.3592	26.8139	25.8809	25.2995	25.845	25.1988	25.3136	7	7	7	34.5	34.5	34.5	24.682	0	21.911	601730000	47	7103300	5679200	9604200	14140000	1661600	9985600	99844	76813	21537	729850	0	1042000	9	13	2	9	4	6	1	0	0	1	0
O00267	O00267	Transcription elongation factor SPT5	SUPT5H	26.2846	26.3964	27.0127	26.7848	25.9955	26.6026	24.5945	24.16	27.3498	26.2508	25.0135	24.3024	14	14	14	21.7	21.7	21.7	121	0	69.167	582640000	79	911250	1091800	3614800	3027800	390400	1858500	0	0	23600	452980	53250	0	8	16	16	20	5	10	0	0	0	3	1
O00299	O00299	Chloride intracellular channel protein 1	CLIC1	34.3493	33.8706	33.8016	33.5508	34.0119	33.6771	32.4781	32.5457	32.3211	32.2332	32.0323	32.6357	19	19	19	85.1	85.1	85.1	26.922	0	323.31	79610000000	821	1009800000	409430000	1248400000	1006800000	540230000	825870000	9306500	8664900	3294400	119180000	10415000	115910000	125	95	130	78	110	110	17	13	2	47	14
O00303	O00303	Eukaryotic translation initiation factor 3 subunit F	EIF3F	28.3741	27.892	28.3135	28.7988	27.5686	27.748	26.2944	27.6979	28.5398	28.4876	26.367	28.1137	12	12	12	48.5	48.5	48.5	37.563	0	104.98	1945900000	119	19645000	7474600	28377000	44029000	3433000	16579000	169200	470140	420720	5660700	184800	3284000	15	13	22	22	5	19	1	2	1	6	1
O00401	O00401	Neural Wiskott-Aldrich syndrome protein	WASL	27.0217	24.4659	27.2321	26.5714	25.8508	27.2277	25.8016	26.916	26.8203	27.2351	26.2756	26.2629	11	11	11	33.5	33.5	33.5	54.826	0	99.473	818280000	50	3426100	361170	13583000	5772700	208420	9837000	0	73226	45947	1176100	107290	986790	8	3	13	5	2	8	0	0	0	4	1
O00410	O00410	Importin-5	IPO5	33.0362	32.73	32.9494	32.7927	32.5822	33.0353	29.5138	32.3399	30.7497	32.5131	29.6712	32.5526	49	49	46	70.9	70.9	68.6	123.63	0	323.31	41631000000	1065	112190000	45064000	170360000	137880000	51748000	150320000	376220	2461700	449090	42142000	1006100	29416000	165	128	152	125	112	157	5	25	1	93	6
O00425	O00425	Insulin-like growth factor 2 mRNA-binding protein 3	IGF2BP3	27.2808	27.5313	27.78	28.4142	27.4271	27.2249	27.3096	28.5477	27.9795	27.9179	25.7419	27.4134	15	15	13	34.4	34.4	30.4	63.704	0	114.4	1502500000	113	4608200	3503000	14341000	16140000	1283400	5184800	150100	316680	153590	4637200	0	1493100	15	16	21	21	9	13	2	0	0	10	0
O00429	O00429	Dynamin-1-like protein	DNM1L	29.7367	29.2272	29.1375	29.7736	29.1766	29.5507	25.3165	28.1606	26.7322	28.196	26.8451	27.9249	33	33	33	63.7	63.7	63.7	81.876	0	323.31	3743600000	237	11134000	4187400	12425000	20132000	5882900	18625000	0	93919	39565	1706700	90219	555710	38	27	38	35	27	45	1	1	0	14	1
O00468	O00468	Agrin;Agrin N-terminal 110 kDa subunit;Agrin C-terminal 110 kDa subunit;Agrin C-terminal 90 kDa fragment;Agrin C-terminal 22 kDa fragment	AGRN	30.7632	31.8236	30.5373	31.021	30.9756	30.6592	26.1767	29.2668	27.5812	28.2959	24.7755	27.8611	56	56	56	40.9	40.9	40.9	217.32	0	323.31	8593700000	502	8536800	10172000	12562000	33695000	12359000	13523000	31578	722210	60274	3177800	54344	591510	66	102	62	116	79	72	0	0	0	2	0
O00469	O00469	Procollagen-lysine,2-oxoglutarate 5-dioxygenase 2	PLOD2	26.3479	26.4239	26.3438	27.033	26.264	26.6524	28.3536	26.3634	25.3439	26.9691	27.2135	26.9837	13	13	13	24.3	24.3	24.3	84.685	0	53.816	661010000	62	1359900	956350	2433000	5441700	1153800	2285600	385140	50138	55504	1497800	0	906360	6	8	5	16	6	6	4	0	0	5	0
O00487	O00487	26S proteasome non-ATPase regulatory subunit 14	PSMD14	28.6818	28.3707	28.6141	29.2312	28.547	28.7879	27.8576	26.7691	26.8188	26.8283	26.1835	27.6063	10	10	10	52.9	52.9	52.9	34.577	0	79.4	2204600000	115	28654000	9505500	21177000	36235000	10284000	34857000	476070	269190	149640	3028000	353440	1983100	22	13	14	17	12	19	3	1	0	6	1
O00499;Q9UBW5;P49418	O00499	Myc box-dependent-interacting protein 1	BIN1	28.8273	29.1245	28.9863	28.3972	28.1006	28.8554	27.0181	27.1258	26.3846	28.2533	26.8012	27.2662	14	14	14	34.7	34.7	34.7	64.699	0	115.01	2272000000	144	13966000	7765900	24455000	11684000	5476700	13365000	95100	119670	43507	3154500	0	1019600	27	26	22	20	12	23	2	0	0	9	0
O00505	O00505	Importin subunit alpha-4	KPNA3	27.4435	27.3057	27.7135	27.4693	27.6219	27.6104	25.8595	27.2978	27.7668	27.6336	25.5534	27.7117	13	8	8	38.8	28.2	28.2	57.81	0	104.79	1393200000	77	4581900	3209100	20821000	31646000	5253200	10902000	0	164760	123340	3883400	0	1367800	8	10	14	17	11	12	0	0	0	3	0
O00560	O00560	Syntenin-1	SDCBP	29.8739	29.4064	29.856	29.9156	29.6788	30.0028	29.7106	29.6051	29.6889	30.7811	29.7705	31.1171	13	13	13	74.8	74.8	74.8	32.444	0	323.31	6951800000	314	69710000	23485000	127180000	122320000	36922000	96283000	2047900	1925400	921100	82126000	3368100	65698000	38	28	44	26	28	36	7	7	2	34	5
O00567	O00567	Nucleolar protein 56	NOP56	27.0935	26.1774	26.4529	28.0742	27.0579	26.1499	24.8223	25.1053	25.1109	24.2984	25.9083	24.4705	15	15	15	36.2	36.2	36.2	66.049	0	64.237	642050000	54	2388400	271660	3865600	9146100	2425600	1967400	22786	10352	64309	502670	0	46597	9	3	8	8	13	11	0	0	0	1	0
O00571;O15523;Q9NQI0	O00571;O15523	ATP-dependent RNA helicase DDX3X;ATP-dependent RNA helicase DDX3Y	DDX3X;DDX3Y	29.6676	29.6474	29.8084	30.1528	29.6321	29.917	30.0038	30.6367	30.6876	29.9728	30.0137	30.0806	37	37	36	61.6	61.6	60	73.243	0	249.23	6713600000	351	20470000	9420400	28420000	49696000	11665000	23860000	706790	1672200	926660	17837000	1295200	6174900	42	33	56	55	29	44	9	10	3	32	9
O00592	O00592	Podocalyxin	PODXL	31.3646	30.4225	30.747	30.5973	30.8935	30.1783	32.1931	33.1987	31.3311	31.458	31.2249	32.0565	11	11	11	26.9	26.9	26.9	58.635	0	202.72	14891000000	195	103880000	18450000	128430000	102840000	48421000	70379000	7423500	19001000	2231900	86648000	8318800	51402000	31	23	16	17	13	20	8	11	4	18	5
O00625	O00625	Pirin	PIR	27.7605	27.9415	27.8469	28.0964	27.8427	28.1798	26.8267	27.3528	24.4514	27.8142	25.2457	27.2429	7	7	7	33.4	33.4	33.4	32.113	0	27.106	1320000000	72	11213000	8387500	12374000	17848000	8422000	21118000	0	108400	9760.6	6858300	0	1663400	10	15	7	8	11	12	0	0	0	3	0
O00629	O00629	Importin subunit alpha-3	KPNA4	29.319	28.6332	29.2188	30.006	29.3344	29.1797	25.1539	28.5961	27.5933	28.9751	24.817	28.6728	16	16	11	51.6	51.6	41.1	57.886	0	229.98	3906800000	212	28327000	6590500	53849000	80635000	15876000	42942000	0	707870	159310	10398000	0	4692400	43	15	33	30	25	34	0	0	0	17	0
O00743	O00743	Serine/threonine-protein phosphatase 6 catalytic subunit;Serine/threonine-protein phosphatase 6 catalytic subunit, N-terminally processed	PPP6C	27.0772	27.5896	26.7975	26.7955	26.2639	26.8076	26.327	26.8039	27.814	26.9508	26.1529	28.1926	11	11	11	46.2	46.2	46.2	35.144	0	81.089	814780000	76	5316500	3727900	14432000	2723000	1351600	10791000	227590	130010	159810	6145100	0	5919000	9	9	13	4	5	9	2	0	0	10	0
O00764	O00764	Pyridoxal kinase	PDXK	30.0201	30.3402	29.7516	30.0766	29.6287	29.7726	27.5961	27.4342	27.8338	29.2975	26.6819	29.1872	13	13	13	50	50	50	35.102	0	176.62	5109600000	163	57244000	38371000	86113000	73547000	17953000	64207000	330400	481680	230130	18740000	370250	7386200	27	27	27	19	16	22	2	1	1	10	2
O14530	O14530	Thioredoxin domain-containing protein 9	TXNDC9	24.681	25.2797	25.5453	24.966	25.0855	25.6772	25.2521	24.4995	25.4194	26.4919	26.3456	24.6958	5	5	5	22.1	22.1	22.1	26.534	0	21.455	225910000	30	0	1327600	6038700	916820	1483400	4512900	0	0	51814	2818700	0	227570	0	7	4	2	9	4	0	0	0	3	0
O14562	O14562	Ubiquitin domain-containing protein UBFD1	UBFD1	27.2618	27.6644	24.9508	26.3219	26.8242	27.8753	25.939	24.8125	25.2574	26.1397	24.5409	25.9807	5	5	5	27.8	27.8	27.8	33.382	0	29.743	566050000	34	9105800	6258300	3793200	6360500	4968800	18163000	0	23717	39408	2374400	0	372220	8	6	3	5	8	3	0	0	0	1	0
O14578	O14578	Citron Rho-interacting kinase	CIT	31.6092	29.738	31.8022	32.615	31.7948	31.636	25.3529	27.7191	28.1718	31.4515	28.0595	30.2059	99	99	99	55.8	55.8	55.8	231.43	0	323.31	19617000000	743	18786000	1658600	32074000	59337000	11588000	24551000	9868.7	71046	102400	8429300	138730	1455000	98	25	140	167	102	125	0	0	0	51	3
O14579	O14579	Coatomer subunit epsilon	COPE	26.1112	25.435	25.9496	27.0108	25.65	25.5334	25.4379	24.7537	25.2066	24.5714	26.1142	24.6086	9	9	9	43.5	43.5	43.5	34.482	0	65.602	351460000	34	5895900	476510	1928400	11951000	787540	1914100	0	29705	32362	415170	0	0	9	4	3	14	2	2	0	0	0	0	0
O14617	O14617	AP-3 complex subunit delta-1	AP3D1	25.4888	25.4569	25.8792	26.6647	23.6937	26.1544	26.566	24.8546	25.6092	23.7864	26.231	24.8092	15	15	15	19.1	19.1	19.1	130.16	0	34.157	324410000	31	721340	124290	1030600	3116400	61010	972360	0	86109	22214	185200	0	41542	7	2	3	13	1	4	0	0	0	0	0
O14672	O14672	Disintegrin and metalloproteinase domain-containing protein 10	ADAM10	25.9349	25.6409	26.6524	25.7723	26.1886	26.6659	27.0035	27.5848	26.6402	24.1797	25.2564	26.6796	10	10	10	16.2	16.2	16.2	84.141	0	31.623	550830000	75	1724900	381110	3508300	1665900	957300	3019800	92470	152310	4953.6	1347700	59751	520310	12	4	11	9	8	12	2	2	0	5	1
O14737	O14737	Programmed cell death protein 5	PDCD5	27.2478	27.8396	26.6835	26.903	26.5182	27.056	25.6905	25.2554	25.9246	26.1129	26.301	25.3052	6	6	6	55.2	55.2	55.2	14.285	0	18.952	599400000	31	5729100	8937700	14143000	13877000	5666100	8707300	104440	41558	16410	2717800	0	0	3	2	7	7	4	4	1	0	0	3	0
O14744	O14744	Protein arginine N-methyltransferase 5;Protein arginine N-methyltransferase 5, N-terminally processed	PRMT5	30.544	30.4042	30.4442	30.4178	30.4205	30.3836	28.7737	29.1339	28.6158	30.2518	27.9748	29.7732	22	22	22	53.7	53.7	53.7	72.683	0	211.82	7777100000	287	35951000	15988000	54496000	55777000	23059000	33986000	395650	424180	141640	15445000	407320	6964100	40	39	40	46	35	39	2	2	0	20	2
O14745	O14745	Na(+)/H(+) exchange regulatory cofactor NHE-RF1	SLC9A3R1	29.9068	29.6165	30.0415	29.8393	30.191	30.741	29.6438	29.6492	29.091	29.6305	29.8995	29.593	17	17	17	58.9	58.9	58.9	38.868	0	192.78	7595400000	233	31559000	16794000	81502000	68975000	25611000	108940000	992100	628850	210770	18683000	1739300	6047200	26	25	36	35	25	54	4	4	0	11	3
O14776;Q5VWI1	O14776	Transcription elongation regulator 1	TCERG1	26.6057	25.9443	26.3055	26.2658	24.0824	26.8724	25.5064	25.3095	27.4702	26.8112	25.8003	24.552	15	15	15	15.3	15.3	15.3	123.9	0	29.236	500340000	60	1241000	379420	4043200	3123200	146870	1189900	0	0	96539	1804900	40680	137690	6	7	12	16	2	9	0	0	1	5	1
O14786	O14786	Neuropilin-1	NRP1	28.497	29.4781	29.0024	27.7464	27.7797	28.5863	29.4671	29.7593	27.8093	29.0867	24.8364	28.1562	19	19	19	31.6	31.6	31.6	103.13	0	109.39	2616700000	134	4176500	11453000	24306000	3906900	1319800	9750300	715590	707490	67628	6063100	0	1356800	14	33	22	10	8	21	9	3	0	9	0
O14817	O14817	Tetraspanin-4	TSPAN4	29.2468	27.9045	28.8606	29.7345	29.6569	28.958	25.791	27.7972	23.7617	24.8062	25.6917	29.0485	3	3	3	23.5	23.5	23.5	26.118	0	97.563	2829900000	60	65795000	19603000	72470000	84425000	58117000	77923000	0	472210	0	11266000	0	14203000	8	8	12	8	7	12	0	1	0	0	0
O14818;Q8TAA3	O14818	Proteasome subunit alpha type-7	PSMA7	32.1053	32.4061	31.8803	31.7056	31.815	31.8647	31.5537	30.9463	31.7146	31.9133	31.9951	31.7895	12	12	12	60.5	60.5	60.5	27.887	0	248.17	24968000000	383	302850000	194590000	377140000	240500000	205700000	276900000	5805200	3223700	2314200	103730000	12641000	57998000	44	54	49	41	40	46	12	6	2	26	11
O14828	O14828	Secretory carrier-associated membrane protein 3	SCAMP3	27.9297	27.8577	28.3001	28.0591	27.672	28.0911	28.5039	29.0243	29.3984	28.8998	28.3047	28.499	7	7	7	31.4	31.4	31.4	38.287	0	73.831	1717100000	91	17417000	5758100	33730000	36881000	8562600	21631000	928280	6774600	443750	24640000	1230200	13716000	13	8	8	16	5	6	3	5	0	9	2
O14908	O14908	PDZ domain-containing protein GIPC1	GIPC1	29.0957	28.2775	29.1133	29.1147	29.0723	29.3408	28.041	28.8559	28.2533	28.8988	27.7844	29.0535	15	15	14	61.6	61.6	58	36.049	0	99.055	3392600000	214	31896000	7699500	55690000	39542000	19873000	49356000	621730	858700	239180	9973900	714240	9709700	34	18	36	21	38	37	2	2	0	14	2
O14929	O14929	Histone acetyltransferase type B catalytic subunit	HAT1	29.612	29.7667	29.4428	29.4166	28.8661	29.7747	27.0128	27.685	28.5622	29.2233	27.1676	27.2862	13	13	13	47.7	47.7	47.7	49.512	0	166.33	4018000000	153	33089000	25484000	60646000	44261000	13109000	56109000	187020	282850	221910	15865000	427650	1440600	20	22	26	17	12	30	2	0	1	16	2
O14936	O14936	Peripheral plasma membrane protein CASK	CASK	29.14	29.0987	29.5748	29.2299	29.0745	30.0284	28.596	28.752	27.2704	29.1569	27.4982	29.1881	33	33	33	44.2	44.2	44.2	105.12	0	171.97	3966200000	272	6564800	4241000	17786000	15139000	6260500	23257000	181870	499070	66494	4069300	155230	2722000	37	28	45	41	30	46	4	3	0	13	3
O14964	O14964	Hepatocyte growth factor-regulated tyrosine kinase substrate	HGS	27.9261	28.0513	27.9418	27.7888	27.7325	28.2221	25.343	27.9474	26.7394	28.555	25.8969	28.1827	17	17	17	26.8	26.8	26.8	86.191	0	117.12	1458400000	105	5797800	2542800	13149000	8806400	2295800	10320000	0	343090	36895	10199000	65574	4780100	14	13	17	12	8	21	0	1	0	14	0
O14974	O14974	Protein phosphatase 1 regulatory subunit 12A	PPP1R12A	29.9769	30.4474	30.851	30.0016	29.8214	30.8684	25.6704	29.3531	30.1654	30.25	29.3016	30.2336	28	28	28	39.7	39.7	39.7	115.28	0	193.09	8559600000	234	34054000	20494000	78538000	18791000	3925500	13335000	37706	224370	160710	5375200	426640	2962500	32	30	39	29	25	38	1	0	1	20	3
O14979	O14979	Heterogeneous nuclear ribonucleoprotein D-like	HNRNPDL	30.2731	30.949	29.9234	29.5695	29.505	29.6883	28.6526	28.2529	29.372	30.3013	29.9431	29.7081	8	7	7	18.8	16.9	16.9	46.437	0	156.5	6060400000	114	51890000	36671000	61689000	39864000	17873000	47868000	729190	562650	719990	32609000	3217300	9324600	14	15	17	12	13	14	2	1	1	12	2
O14980	O14980	Exportin-1	XPO1	31.7758	30.8854	31.4943	31.3377	31.1361	31.564	26.3972	29.4806	29.2267	30.2278	25.0107	29.5434	45	45	45	54.8	54.8	54.8	123.38	0	323.31	13624000000	545	43987000	16494000	61296000	53233000	21581000	50952000	47145	347040	200100	7347600	0	1580200	83	67	105	79	61	103	1	2	1	25	0
O15020	O15020	Spectrin beta chain, non-erythrocytic 2	SPTBN2	27.8143	26.9297	28.7103	27.393	28.0307	27.8247	24.8759	28.7368	28.8799	28.1221	26.5615	27.4392	37	29	29	21.3	17.8	17.8	271.32	0	97.565	1545700000	129	728360	224330	3847600	1767900	1207900	2956900	0	175820	87192	926950	0	248100	12	7	31	21	18	25	0	3	0	8	0
O15031	O15031	Plexin-B2	PLXNB2	31.5777	31.345	31.7963	31.7028	31.5244	32.0712	31.6423	31.6466	30.2693	32.1786	31.1028	31.6357	67	67	65	48.5	48.5	47.7	205.12	0	323.31	21855000000	1003	28154000	12601000	44742000	48563000	18311000	48377000	994460	1634800	175150	28880000	967750	9430000	143	108	125	125	114	144	18	16	0	99	15
O15067	O15067	Phosphoribosylformylglycinamidine synthase	PFAS	31.7949	31.6746	32.0344	31.4543	31.1214	31.7371	29.3403	30.209	29.9933	31.0966	29.5134	30.8122	44	44	44	58.4	58.4	58.4	144.73	0	323.31	18191000000	509	50999000	25525000	87237000	60996000	10916000	59400000	321100	602640	212550	10743000	487620	6204600	90	68	88	74	40	76	5	6	1	20	4
O15126	O15126	Secretory carrier-associated membrane protein 1	SCAMP1	26.6058	26.425	26.9845	26.81	27.398	27.2462	25.6712	25.4484	26.9113	28.5208	25.3863	27.2573	8	8	8	34.3	34.3	34.3	37.92	0	88.056	853710000	58	4430600	1522800	8130900	8364700	4953200	10237000	0	42778	143010	16862000	206000	2021300	5	6	4	6	6	10	0	0	0	13	2
O15143	O15143	Actin-related protein 2/3 complex subunit 1B	ARPC1B	30.6886	30.3541	31.2815	30.5607	30.3332	31.1282	30.5588	31.0892	30.9152	30.3843	29.4298	30.4832	15	13	13	46.2	40.1	40.1	40.949	0	107.41	12294000000	242	76494000	34858000	200250000	116840000	39489000	158600000	1815000	3774800	1233700	30492000	1883900	17243000	25	26	39	32	22	45	4	5	1	14	3
O15144	O15144	Actin-related protein 2/3 complex subunit 2	ARPC2	30.317	30.7387	31.3745	30.4744	30.0325	31.1128	29.4037	30.1267	29.9191	30.1237	30.5652	30.7179	20	20	20	72	72	72	34.333	0	306.17	11309000000	355	55248000	42991000	177820000	84628000	32247000	118680000	1010500	887430	504510	32370000	2110600	16963000	45	51	63	31	46	53	5	2	0	24	5
O15145	O15145	Actin-related protein 2/3 complex subunit 3	ARPC3	30.7767	30.9387	31.0501	30.668	31.0433	31.0903	30.2197	30.0729	29.0497	29.8283	29.4023	30.3075	9	9	9	55.6	55.6	55.6	20.546	0	89.831	10799000000	203	142310000	82044000	244390000	191800000	96004000	246460000	2872700	3900700	1044300	25571000	3384100	40109000	32	24	27	30	26	21	4	4	1	14	0
O15160	O15160	DNA-directed RNA polymerases I and III subunit RPAC1	POLR1C	25.7909	26.1401	26.3796	24.681	26.464	26.2553	25.7421	25.392	26.9299	26.9998	24.9442	23.8692	9	9	9	36.7	36.7	36.7	39.249	0	55.579	392240000	47	3493600	1920600	7342500	812230	1986600	3590500	0	0	147290	3288400	0	491330	8	7	11	1	6	7	0	0	0	4	0
O15173	O15173	Membrane-associated progesterone receptor component 2	PGRMC2	27.9953	27.81	28.2183	28.2855	27.7575	27.4257	28.7218	27.8752	29.3876	27.4127	28.1277	27.7064	10	10	9	47.5	47.5	43.5	23.818	0	72.304	2045800000	123	33230000	15353000	56727000	64217000	12141000	23483000	1178300	911330	816340	11717000	1339400	6198100	19	13	20	16	8	13	4	1	1	9	4
O15212	O15212	Prefoldin subunit 6	PFDN6	26.832	27.6141	26.9839	26.4766	26.4092	26.9064	25.546	23.5183	24.9472	26.1358	25.8006	24.3472	5	5	5	43.4	43.4	43.4	14.582	0	19.134	485140000	42	10267000	13623000	7370500	8207100	5370400	10957000	171180	157500	59285	2458400	0	2000700	6	11	1	5	5	8	1	0	0	2	0
O15230	O15230	Laminin subunit alpha-5	LAMA5	27.7138	27.9419	27.0789	29.027	28.5626	27.8218	25.686	24.639	27.0822	26.3447	26.5651	25.3714	41	41	41	16.9	16.9	16.9	399.73	0	153.01	1356500000	142	640660	500200	829360	3135600	1218400	1102000	0	34737	10586	64902	0	0	17	24	10	38	30	19	0	1	1	2	0
O15260	O15260	Surfeit locus protein 4	SURF4	28.2483	28.4021	28.252	28.722	27.5661	27.9864	27.7074	26.3932	27.705	27.5876	25.7005	25.9836	4	4	4	21.2	21.2	21.2	30.394	0	119.74	1782800000	69	18495000	11267000	28247000	56609000	9539700	25566000	424760	157920	257910	9425000	0	2079800	9	9	11	13	6	11	2	0	1	5	0
O15294	O15294	UDP-N-acetylglucosamine--peptide N-acetylglucosaminyltransferase 110 kDa subunit	OGT	27	24.9558	27.391	27.234	26.6921	26.7758	25.2366	25.7144	26.1286	26.791	25.8292	26.2694	21	21	21	32.6	32.6	32.6	116.92	0	78.755	742800000	73	2072100	298880	3543300	4023800	778610	2938400	0	14309	34731	1020800	0	131020	10	4	14	15	9	12	1	0	0	4	0
O15305;Q92871	O15305	Phosphomannomutase 2	PMM2	28.2362	28.4346	28.0149	27.7414	27.1074	28.2096	26.2016	27.8417	28.4166	27.5887	28.1796	27.4312	11	11	11	47.6	47.6	47.6	28.082	0	34.967	1748100000	75	14652000	10024000	29653000	20653000	1814800	21414000	15167	468060	303060	8729400	674710	852210	12	12	14	14	3	11	0	0	0	5	2
O15347	O15347	High mobility group protein B3	HMGB3	26.6377	27.9745	27.0327	26.1832	25.5191	26.8805	25.7622	24.3683	25.9705	23.7549	25.7523	24.3753	3	3	3	19.5	19.5	19.5	22.98	0	9.4465	502910000	26	4429200	16928000	27179000	9588700	3094300	16048000	0	186350	131040	2901100	1755000	1577200	2	7	5	3	2	3	0	0	0	1	1
O15355	O15355	Protein phosphatase 1G	PPM1G	27.4719	27.1733	27.4087	26.8089	26.7259	26.876	27.097	24.6808	27.0763	27.3094	25.9236	24.7699	9	9	9	28	28	28	59.271	0	41.078	801370000	85	3780300	1670800	9844600	4601500	913620	6238300	0	0	78345	4645800	0	281520	10	12	17	7	5	18	0	0	0	12	1
O15357;Q92835	O15357	Phosphatidylinositol 3,4,5-trisphosphate 5-phosphatase 2	INPPL1	28.1345	27.7453	28.7181	27.8621	27.2646	28.1385	25.3749	27.2237	28.1197	27.8794	25.8663	27.1051	26	26	26	28.2	28.2	28.2	138.6	0	189.71	1661200000	126	3841900	1118700	6639400	6072100	1105400	3987300	0	67480	53782	1652000	0	255840	23	12	25	19	10	19	0	0	0	12	0
O15371	O15371	Eukaryotic translation initiation factor 3 subunit D	EIF3D	29.1293	29.4455	29.5953	28.8417	29.3319	28.9516	26.8826	27.6868	28.0676	29.3656	26.0365	27.6453	18	18	18	44.3	44.3	44.3	63.972	0	85.082	3124900000	181	15386000	14654000	29681000	24916000	12674000	16440000	65520	207360	214990	9028600	461510	1266000	23	35	33	18	17	31	1	1	0	14	1
O15372	O15372	Eukaryotic translation initiation factor 3 subunit H	EIF3H	28.0237	28.2301	28.4239	28.178	28.103	28.4383	24.561	27.9825	27.824	28.0826	26.4257	27.2159	15	15	15	48.6	48.6	48.6	39.93	0	59.659	1901600000	118	8800100	3823700	18483000	31826000	3042100	23724000	0	503660	269430	3747600	186720	675360	14	17	24	26	8	19	0	0	0	6	1
O15394	O15394	Neural cell adhesion molecule 2	NCAM2	28.2996	28.0527	28.5315	28.5125	28.6998	28.7669	28.7762	28.8997	28.4426	29.3144	25.3399	28.2672	24	24	24	36.6	36.6	36.6	93.045	0	111.58	2469100000	157	4732800	2139300	5601400	10679000	5913600	12446000	213710	401550	94856	9568200	0	1885500	13	12	10	24	23	32	3	4	0	21	0
O15397	O15397	Importin-8	IPO8	27.6676	27.8054	28.468	27.4909	27.9171	27.728	25.8008	25.733	27.9275	28.5366	25.5343	27.1795	12	11	11	15.2	14.3	14.3	119.94	0	40.102	2186500000	114	4085800	3060100	13848000	6893000	2824300	7675500	0	131270	31009	5368500	0	705380	15	14	20	13	9	22	0	0	0	13	0
O15400	O15400	Syntaxin-7	STX7	23.8503	26.6819	26.6783	26.4814	26.7163	26.9281	26.7661	24.5832	25.1481	27.1948	25.6987	25.1901	5	5	5	24.1	24.1	24.1	29.815	0	35.341	527470000	32	1821900	3773400	18675000	6280500	2687800	10306000	138870	128380	50630	4089300	0	0	2	6	3	8	3	5	1	0	0	4	0
O15427	O15427	Monocarboxylate transporter 4	SLC16A3	31.8385	31.4649	31.731	32.3413	32.3099	32.0788	33.0501	34.7173	34.4232	33.3731	32.0511	33.0934	14	14	14	29.2	29.2	29.2	49.469	0	83.902	37732000000	397	195840000	66810000	314860000	362420000	195120000	322500000	16544000	84141000	19954000	341820000	13250000	162980000	43	35	48	45	51	55	10	14	5	38	5
O15439	O15439	Multidrug resistance-associated protein 4	ABCC4	27.0852	26.814	27.5474	26.411	26.5267	27.5107	24.864	28.1247	27.0333	28.2679	26.5201	27.4015	27	27	27	24.8	24.8	24.8	149.52	0	116.56	956150000	111	1539000	770160	2876900	1070600	843910	2497100	35899	63003	31313	3028900	0	710130	16	12	15	7	8	18	1	2	0	18	0
O15446	O15446	DNA-directed RNA polymerase I subunit RPA34	CD3EAP	26.0574	27.001	26.5471	26.0426	24.5926	26.2754	26.1664	25.1165	25.7784	24.4547	26.0499	24.4196	5	5	5	21.8	21.8	21.8	54.985	0	37.666	323710000	42	1098100	3069100	4890800	3155000	223370	3222700	0	34945	89937	260910	140390	0	5	14	9	5	1	8	0	0	0	0	0
O15498	O15498	Synaptobrevin homolog YKT6	YKT6	28.147	28.1135	28.5121	27.647	27.9707	28.7293	25.9206	24.0184	26.3827	28.0777	26.0961	24.3874	9	9	9	55.1	55.1	55.1	22.417	0	73.545	1604700000	84	31729000	5203200	20099000	22760000	6721600	25585000	0	0	21422	2375800	0	128600	18	8	15	14	6	18	0	0	0	4	0
O15511	O15511	Actin-related protein 2/3 complex subunit 5	ARPC5	29.8555	29.6511	30.0765	29.1537	30.1245	29.7433	29.982	30.5412	29.6402	28.7507	29.757	29.3024	8	8	8	52.3	52.3	52.3	16.32	0	122.23	6574100000	167	96095000	50171000	175080000	112970000	55141000	126830000	3298400	2405100	524930	19119000	4747400	11028000	29	23	26	18	17	21	5	6	1	7	2
O15554	O15554	Intermediate conductance calcium-activated potassium channel protein 4	KCNN4	26.888	26.3397	26.3487	26.453	26.571	26.1401	27.0998	26.9683	24.2807	27.2463	25.41	27.0054	6	6	6	15.7	15.7	15.7	47.695	0	27.619	538650000	47	6680600	1727100	5856100	2842800	1766800	5190000	0	290830	2456.5	6266000	0	1062400	8	6	7	5	2	9	0	0	0	6	0
O43143	O43143	Pre-mRNA-splicing factor ATP-dependent RNA helicase DHX15	DHX15	30.0748	30.0868	29.6651	29.9351	29.0946	29.8783	25.8475	24.1761	28.8812	29.0153	28.041	26.2929	32	32	32	49.6	49.6	49.6	90.932	0	128.83	4747600000	301	20001000	8430100	31959000	31444000	7746600	16414000	0	14481	269140	4779400	442460	233050	63	48	47	49	31	39	0	0	2	18	3
O43157	O43157	Plexin-B1	PLXNB1	26.4643	24.7612	26.6185	26.2062	26.5283	26.5482	24.7151	23.8087	25.4822	26.7871	25.9307	27.4284	9	8	8	7.1	6.8	6.8	232.3	0	29.899	536770000	48	938420	229140	1903100	786180	463230	1668900	0	14754	9099.5	584820	0	465140	10	3	10	3	3	8	0	0	0	4	0
O43172	O43172	U4/U6 small nuclear ribonucleoprotein Prp4	PRPF4	26.3399	26.4276	26.1737	26.5716	25.872	26.1911	25.6343	24.3048	23.4464	26.5419	25.6963	23.9523	12	12	12	30.8	30.8	30.8	58.449	0	30.595	423630000	42	1926200	1172500	4106900	3565100	315660	2220600	0	0	6727.3	807350	0	0	4	8	11	9	2	6	0	0	0	2	0
O43175	O43175	D-3-phosphoglycerate dehydrogenase	PHGDH	33.6884	33.5616	33.1656	34.0026	33.8618	33.3983	33.1139	33.5501	33.3859	33.7294	33.3812	33.8947	27	27	27	65.7	65.7	65.7	56.65	0	323.31	84774000000	1024	478490000	232150000	604960000	768430000	375390000	537580000	10530000	10349000	6015900	307070000	21987000	179300000	120	108	114	139	122	114	22	15	7	96	33
O43237	O43237	Cytoplasmic dynein 1 light intermediate chain 2	DYNC1LI2	28.607	28.7566	28.9898	28.4635	28.504	28.9638	28.8544	30.2562	29.9912	28.8978	29.409	29.019	17	16	16	62.8	60.2	60.2	54.099	0	100.8	3015400000	155	13332000	6129300	21378000	16920000	8400000	24594000	617850	1616000	1049900	12013000	1315200	8610200	20	14	23	22	14	28	2	4	1	13	3
O43242	O43242	26S proteasome non-ATPase regulatory subunit 3	PSMD3	29.4272	29.6976	29.5569	29.9392	28.4379	29.3691	28.0272	29.2911	29.7865	29.8444	28.3572	29.3126	22	22	22	47.9	47.9	47.9	60.977	0	131.76	4961800000	233	19355000	9776300	25063000	34666000	6657600	31813000	146410	361350	367690	13389000	397360	3941500	33	26	37	29	21	32	3	1	1	21	5
O43252	O43252	Bifunctional 3-phosphoadenosine 5-phosphosulfate synthase 1;Sulfate adenylyltransferase;Adenylyl-sulfate kinase	PAPSS1	28.5757	28.1755	28.99	27.7427	27.6656	28.1616	25.9035	24.315	26.2789	27.0492	26.5293	25.1406	18	18	17	38	38	35.7	70.832	0	57.498	1667500000	78	7918700	2690500	19483000	6253200	1565100	8975900	0	7870.8	23961	1889200	0	1723700	13	13	20	11	3	7	0	0	0	7	0
O43290	O43290	U4/U6.U5 tri-snRNP-associated protein 1	SART1	25.5009	25.3737	25.3397	25.3005	25.0063	25.0829	26.3888	26.6938	27.6794	26.0205	24.6165	25.5796	7	7	7	12.5	12.5	12.5	90.254	0	37.417	297620000	25	266400	242130	1115700	3569400	0	1274000	0	107620	120460	1136400	0	0	1	3	5	8	0	3	0	1	1	3	0
O43324	O43324	Eukaryotic translation elongation factor 1 epsilon-1	EEF1E1	28.1275	28.1438	28.1075	28.6234	28.2204	28.6632	25.6028	28.1189	26.8138	27.3736	25.664	27.9215	9	9	9	60.9	60.9	60.9	19.81	0	54.044	1983400000	83	14250000	7868000	29233000	51934000	7757000	46159000	117790	635740	61846	4002700	0	3263700	9	9	13	16	11	10	1	0	0	4	0
O43390	O43390	Heterogeneous nuclear ribonucleoprotein R	HNRNPR	31.2219	31.3661	31.3966	31.0999	30.6565	30.8649	28.7089	29.4579	31.0278	30.2036	30.0883	30.0479	23	17	17	46.1	37.3	37.3	70.942	0	211.35	12069000000	356	67537000	50212000	75622000	65863000	16396000	57860000	292040	466050	812430	13505000	1045100	5369600	55	66	67	35	29	43	4	1	2	23	6
O43396	O43396	Thioredoxin-like protein 1	TXNL1	29.1494	29.2888	29.677	28.7314	28.2807	28.9387	28.7814	28.8682	28.2906	29.3182	28.3958	28.1811	16	16	16	58.5	58.5	58.5	32.251	0	140.96	3745700000	167	31835000	18117000	97818000	31419000	10123000	36840000	821140	726520	242210	16951000	1157300	3663100	23	21	34	22	13	25	3	2	1	14	2
O43399	O43399	Tumor protein D54	TPD52L2	28.2359	28.946	28.5299	28.7161	28.3186	29.0665	27.9952	29.7998	29.2109	27.5691	25.3352	28.6293	13	13	13	72.3	72.3	72.3	22.237	0	90.839	2468600000	127	18592000	15865000	47443000	45645000	7357000	50802000	371540	3599700	863210	5941700	0	9238100	15	14	20	19	8	28	1	5	0	6	0
O43447	O43447	Peptidyl-prolyl cis-trans isomerase H	PPIH	27.0464	27.402	24.9909	26.2648	26.7619	26.6479	25.5979	24.8992	25.0242	26.0286	25.2303	26.2678	8	8	8	61	61	61	19.208	0	19.445	422810000	41	9758800	6602900	4550200	5091200	4290900	5471700	0	130380	0	1274800	132300	1134300	5	10	3	2	6	6	0	0	0	2	1
O43488	O43488	Aflatoxin B1 aldehyde reductase member 2	AKR7A2	28.7452	28.6708	28.3871	28.5481	28.4227	28.7717	25.0155	26.4527	27.1364	28.0998	25.4377	27.806	9	9	7	34	34	26.7	39.589	0	38.392	2075400000	100	15616000	8245300	34580000	29935000	12714000	27531000	117730	84148	80673	6723600	0	2734200	13	10	15	15	13	17	1	1	0	6	0
O43491	O43491	Band 4.1-like protein 2	EPB41L2	30.4733	30.3036	30.7969	30.8159	30.8619	31.3167	29.1451	30.5849	30.8062	30.3732	29.111	30.8909	50	50	45	59.2	59.2	54.9	112.59	0	323.31	11636000000	509	20822000	7980300	42327000	41848000	17033000	60305000	291820	562440	420490	10960000	480200	8534800	65	45	73	75	49	102	7	6	5	38	4
O43570	O43570	Carbonic anhydrase 12	CA12	27.3366	27.4635	27.5956	28.1547	27.4231	27.9148	25.2227	24.0468	25.1316	28.3157	25.8877	27.1084	6	6	6	28.2	28.2	28.2	39.45	0	84.753	1182600000	54	6545200	5097700	15705000	25524000	7450900	23011000	0	114990	95957	12820000	0	2186300	7	9	6	10	7	5	0	0	0	5	0
O43583	O43583	Density-regulated protein	DENR	28.2137	28.3138	28.069	27.276	28.2724	27.9971	27.6961	28.7124	29.1117	27.5359	26.8521	27.7429	6	6	6	44.9	44.9	44.9	22.092	0	116.3	1580700000	104	32722000	16975000	33215000	21845000	21860000	27626000	543950	1935600	917680	11482000	1042600	5464300	16	16	10	13	15	15	2	2	1	9	1
O43592	O43592	Exportin-T	XPOT	28.1502	28.6139	28.8952	28.801	26.4959	28.8832	26.1728	25.8641	27.225	29.0096	26.3731	27.2794	21	21	21	29.5	29.5	29.5	109.96	0	121.78	2134700000	135	3828500	3463400	10229000	11173000	722150	11336000	0	30357	48709	5796900	63717	746780	13	23	21	25	3	22	0	0	0	18	1
O43598	O43598	2-deoxynucleoside 5-phosphate N-hydrolase 1	DNPH1	28.6886	28.7987	28.8987	28.4243	28.7706	28.9891	24.7141	26.2283	24.962	27.8626	26.8265	27.9351	8	8	8	68.4	68.4	68.4	19.108	0	54.636	2166500000	75	50175000	22215000	39999000	30761000	22917000	99705000	0	0	27641	1434900	437050	3147500	11	9	11	10	10	15	0	0	0	1	2
O43633	O43633	Charged multivesicular body protein 2a	CHMP2A	27.725	26.8762	26.0842	26.452	27.029	26.4942	25.6645	27.8865	28.2978	28.333	26.0442	28.3595	6	6	6	23.4	23.4	23.4	25.104	0	41.006	906830000	54	14815000	5305500	10003000	12942000	8755200	10838000	0	879620	566760	25582000	911950	10160000	10	6	4	5	5	8	0	1	1	7	1
O43663	O43663	Protein regulator of cytokinesis 1	PRC1	30.7447	29.8336	31.6213	31.7553	31.0421	31.7701	26.2683	29.4243	29.2223	31.4621	30.5785	30.5768	29	29	29	55.8	55.8	55.8	71.606	0	323.31	16554000000	389	31840000	6632600	121880000	151660000	24218000	126420000	105500	372850	200940	39921000	1537800	12538000	34	25	71	63	30	70	1	4	1	35	7
O43670	O43670	BUB3-interacting and GLEBS motif-containing protein ZNF207	ZNF207	28.4358	28.4459	27.9078	26.9267	24.2786	27.8371	26.0534	24.7128	25.467	28.5922	26.2555	28.3056	5	5	5	13	13	13	50.75	0	21.571	1265100000	54	15384000	11394000	16430000	9240800	7701100	12769000	0	176540	427760	9081400	1091200	6670700	11	12	6	4	3	6	0	1	1	3	1
O43681	O43681	ATPase ASNA1	ASNA1	28.6084	27.9468	28.2362	28.2754	28.275	27.6978	26.141	25.0183	27.4562	27.4274	26.9498	27.7456	13	13	13	62.4	62.4	62.4	38.792	0	74.076	1542500000	95	20234000	11863000	16724000	30186000	8293700	8872900	139790	42926	127020	3799200	207570	2345600	17	12	11	14	11	9	1	0	0	9	2
O43684	O43684	Mitotic checkpoint protein BUB3	BUB3	29.3137	29.1447	30.0196	29.2027	28.7621	29.1671	28.8353	28.8748	30.1637	29.7922	29.558	29.2611	13	13	13	61	61	61	37.154	0	129.26	4773500000	160	43363000	19149000	102320000	69372000	12329000	16125000	1089600	1859400	894900	35289000	2728000	13715000	24	22	25	28	14	9	2	1	1	14	4
O43688	O43688	Lipid phosphate phosphohydrolase 2	PPAP2C	26.273	25.519	25.8411	25.87	26.2529	26.4173	24.9818	27.138	25.6858	27.1151	25.7764	25.1673	5	5	5	23.3	23.3	23.3	32.573	0	16.145	355030000	33	3791700	997370	3776500	7528600	3249200	3593700	369700	893140	0	5265500	0	120920	6	4	6	5	7	3	1	0	0	1	0
O43707	O43707	Alpha-actinin-4	ACTN4	35.8346	36.12	36.333	35.734	35.5646	36.0214	35.7162	35.723	35.2307	35.6353	35.3192	35.6267	71	71	49	81.1	81.1	57.4	104.85	0	323.31	401340000000	4681	975580000	603160000	1842700000	1222400000	542560000	1307300000	35358000	39919000	8851000	407920000	33655000	277720000	640	601	776	402	471	651	98	118	31	291	97
O43747	O43747	AP-1 complex subunit gamma-1	AP1G1	25.455	25.5866	26.3328	25.9613	25.3573	26.5173	25.1553	27.6354	27.7524	26.4179	26.6608	24.6041	13	13	13	24.6	24.6	24.6	91.35	0	45.755	510090000	59	1723600	1437300	1295100	5130300	844300	2242800	0	118680	78247	1637000	0	66900	6	12	3	17	6	7	0	0	0	8	0
O43768	O43768	Alpha-endosulfine	ENSA	27.071	27.5873	25.0091	26.0651	26.8006	26.9807	25.3365	28.8358	26.8809	27.8707	26.8563	27.1663	6	6	5	50.4	50.4	41.3	13.389	0	32.654	710420000	46	11725000	8073600	4714400	10435000	9971200	22557000	279540	2257500	231430	3808500	1017900	3864800	7	6	3	4	8	9	1	2	0	2	1
O43776	O43776	Asparagine--tRNA ligase, cytoplasmic	NARS	30.3551	30.3903	30.7066	30.467	30.6337	30.4997	25.4135	29.7002	29.6171	29.9653	29.5587	29.7456	22	22	22	42.5	42.5	42.5	62.942	0	246.48	8582900000	348	57692000	29920000	92124000	75628000	30294000	72875000	62356	634210	333770	23296000	1601300	5671400	38	51	62	46	37	58	1	1	1	25	6
O43795	O43795	Unconventional myosin-Ib	MYO1B	30.8279	30.7297	31.224	30.8961	30.5369	30.9489	29.2924	28.1472	28.734	30.5548	27.1839	30.4701	43	43	39	48	48	43.8	131.98	0	323.31	10016000000	518	29154000	10716000	38091000	31467000	11479000	26482000	318220	300230	120260	7375000	117530	5929400	94	52	76	73	61	72	5	0	0	27	2
O43809	O43809	Cleavage and polyadenylation specificity factor subunit 5	NUDT21	28.6695	28.9144	29.0112	28.3362	27.8593	28.5282	25.965	23.4604	27.4593	27.913	26.5222	25.1101	9	9	9	47.6	47.6	47.6	26.227	0	52.731	1964800000	96	23061000	12087000	47591000	19145000	7452900	21933000	160950	0	176640	6728500	495120	1511000	14	15	20	10	11	15	1	0	0	6	1
O43813	O43813	LanC-like protein 1	LANCL1	29.7681	29.5812	29.7688	29.5419	29.4818	29.8436	28.7793	29.4278	28.828	29.5392	26.8391	29.1131	16	16	16	56.9	56.9	56.9	45.283	0	84.726	4927000000	158	42870000	17191000	58034000	55934000	17224000	73077000	999880	1105500	483410	16093000	534850	6278200	29	19	21	27	16	25	4	1	0	6	1
O43823	O43823	A-kinase anchor protein 8	AKAP8	24.51	25.9617	26.5882	26.2048	25.8995	26.0552	25.3891	25.4114	24.6807	25.523	26.3959	24.4319	2	2	2	5.8	5.8	5.8	76.107	0	41.484	352420000	33	1266000	1001500	3457400	3089800	760700	2473100	0	0	27879	590960	127610	257790	3	5	4	5	3	6	0	0	0	3	1
O43847	O43847	Nardilysin	NRD1	29.2149	29.367	29.2771	28.9228	28.2852	28.9358	25.3999	27.9539	27.7963	29.5161	25.9066	28.9181	31	31	31	34.6	34.6	34.6	131.7	0	99.131	3380100000	209	4917500	2486800	19843000	14036000	1784100	12870000	0	165770	75037	9066800	91449	2267200	28	16	41	31	15	40	0	0	0	19	1
O43852	O43852	Calumenin	CALU	28.2834	27.1312	29.3592	28.7245	27.0922	27.7806	30.4177	27.7096	28.7339	26.6874	27.6882	27.7656	16	16	16	63.8	63.8	63.8	37.106	0	132.27	2470200000	134	15106000	2287300	66743000	40915000	1270700	14527000	4759200	575370	514140	2134800	1839600	3713500	19	5	33	21	7	13	14	2	2	5	4
O43854	O43854	EGF-like repeat and discoidin I-like domain-containing protein 3	EDIL3	36.2212	36.1289	36.6622	36.9061	36.9072	37.2464	32.1316	32.8506	33.0551	33.7761	34.0435	34.3971	33	33	33	69.4	69.4	69.4	53.764	0	323.31	534130000000	3707	2262600000	1166200000	4197800000	4574500000	2704700000	5220500000	3290500	5523600	2235500	195540000	25834000	184730000	517	406	598	435	660	787	9	9	1	81	33
O43865	O43865	Putative adenosylhomocysteinase 2	AHCYL1	28.1553	27.715	28.2372	28.4244	28.375	28.4234	28.4203	29.0444	27.9352	28.5547	28.5792	27.7491	12	12	5	32.8	32.8	18.7	58.951	0	43.004	2207700000	127	12036000	2680900	8617800	22061000	8965700	18442000	546270	370660	166210	7237000	1055800	2734200	19	7	15	23	19	17	6	0	0	7	1
O60216	O60216	Double-strand-break repair protein rad21 homolog	RAD21	24.6853	25.9369	25.5143	25.3937	25.4632	25.1725	25.1117	25.67	23.7149	26.3856	25.3633	24.2011	9	9	8	18.2	18.2	17	71.689	0	31.09	176140000	32	176360	1089200	1272300	2172400	304220	1273300	0	0	17924	468780	0	0	3	6	4	10	1	6	0	0	0	2	0
O60231	O60231	Putative pre-mRNA-splicing factor ATP-dependent RNA helicase DHX16	DHX16	25.3629	25.1465	25.3746	24.9987	25.2286	25.5056	26.6707	24.5155	25.3417	24.8666	25.9376	25.0208	7	7	7	10.2	10.2	10.2	119.26	0	36.412	174110000	36	635310	253390	1801800	323310	325370	0	0	0	12514	130510	0	0	7	6	10	4	5	2	0	0	0	2	0
O60245	O60245	Protocadherin-7	PCDH7	28.9302	28.3628	28.7351	29.1367	28.4216	29.0443	26.6413	30.0638	28.2245	29.3695	26.258	28.7306	22	22	22	28.9	28.9	28.9	116.07	0	132.98	2549900000	141	8721600	1581900	9352200	12027000	1870100	9601100	50887	1269800	240940	7455400	79273	3181700	14	9	18	23	8	20	1	9	0	18	1
O60256	O60256	Phosphoribosyl pyrophosphate synthase-associated protein 2	PRPSAP2	26.3255	26.5288	25.9288	23.6502	25.6368	26.4059	25.5083	25.1625	24.8454	25.1113	27.2812	26.4149	9	8	8	32.8	29	29	40.925	0	21.65	294120000	30	1861000	2331100	2381400	1078600	256220	2801800	0	21645	0	1566200	0	489660	4	6	4	2	1	7	0	0	0	2	0
O60264;P28370	O60264	SWI/SNF-related matrix-associated actin-dependent regulator of chromatin subfamily A member 5	SMARCA5	25.9781	25.9305	26.2407	26.4606	25.6719	23.763	25.5291	24.1128	26.7846	25.5863	25.7742	26.0569	16	16	16	18.5	18.5	18.5	121.9	0	44.535	355860000	47	1274700	362410	1357000	2149400	378220	498810	31695	0	40815	282650	0	94540	12	5	4	13	3	2	1	0	0	5	0
O60271;Q9UPT6	O60271	C-Jun-amino-terminal kinase-interacting protein 4	SPAG9	26.8192	27.4919	27.6922	27.6082	26.9537	27.2409	27.1093	26.5727	26.1331	27.6594	24.5068	27.5725	28	28	28	30	30	30	146.2	0	95.348	1073200000	125	1343500	1092700	5275900	2512400	797800	2619800	52585	29146	19236	1728800	0	545990	9	21	26	19	11	20	2	0	0	11	0
O60313	O60313	Dynamin-like 120 kDa protein, mitochondrial;Dynamin-like 120 kDa protein, form S1	OPA1	26.8442	27.9291	27.1746	26.273	26.2638	26.7908	27.1126	24.2105	26.063	27.5153	25.4857	26.7082	23	23	23	31.2	31.2	31.2	111.63	0	65.123	688600000	76	938400	1943000	4506100	1297800	160810	1731700	0	0	14221	1613800	0	545990	8	8	19	8	3	13	0	0	0	7	0
O60341	O60341	Lysine-specific histone demethylase 1A	KDM1A	24.7555	25.1301	25.2106	25.7313	24.9419	25.4219	27.1887	23.849	24.5813	23.9734	26.0266	25.419	7	7	7	13	13	13	92.902	0	43.592	171290000	23	726070	335460	1345800	1425500	305640	491100	0	0	0	0	0	0	6	4	5	3	3	2	0	0	0	0	0
O60343	O60343	TBC1 domain family member 4	TBC1D4	26.2733	26.3179	26.6495	26.5504	25.9713	26.3782	26.3401	24.5759	26.579	27.3789	26.8198	26.3693	19	19	19	20.3	20.3	20.3	146.56	0	65.968	541500000	62	876420	467590	2316700	1894600	86835	1281400	0	8320.3	21044	1444200	0	198160	8	7	13	11	3	8	0	0	0	8	0
O60437	O60437	Periplakin	PPL	27.222	26.8156	27.1373	27.245	28.5095	27.5601	27.0097	29.0201	27.4149	26.9567	26.2739	26.0116	29	29	29	21.3	21.3	21.3	204.74	0	86.025	1116400000	107	1085400	375470	1152900	2004500	2422700	2044300	33227	126830	30968	480930	0	122200	11	9	9	20	25	19	2	3	0	7	0
O60443	O60443	Non-syndromic hearing impairment protein 5	DFNA5	27.3946	27.5001	27.7801	27.1794	27.5843	27.5373	27.0405	24.6187	25.3596	27.948	27.0152	26.6457	10	10	10	22.8	22.8	22.8	54.554	0	77.232	1051100000	99	4187300	2948500	10558000	8518500	3206300	9795600	0	56927	14930	4311800	0	197780	8	14	16	13	10	24	0	1	0	7	0
O60488	O60488	Long-chain-fatty-acid--CoA ligase 4	ACSL4	28.7624	28.4396	29.2203	29.0989	28.4435	28.8177	28.7472	28.6314	29.6611	28.6337	26.5989	28.7713	25	25	22	44.7	44.7	40.6	79.187	0	120.59	3263700000	176	13142000	4473500	23091000	22042000	5767700	15875000	298150	205900	266290	4560700	216720	3307900	25	18	29	23	15	23	4	2	2	16	1
O60493	O60493	Sorting nexin-3	SNX3	26.0269	25.9013	25.4334	25.3199	25.8675	25.7208	27.0859	25.055	24.505	25.0035	25.3991	24.6334	7	5	5	42	32.1	32.1	18.762	0	22.76	255110000	20	4919900	1859500	3833300	6222500	2242500	4627500	0	93979	89361	1169100	113690	340150	2	2	2	4	3	2	0	0	0	3	1
O60502	O60502	Protein O-GlcNAcase	MGEA5	27.747	24.7385	27.5502	27.7477	26.7009	27.6285	24.9234	26.5387	25.7119	27.696	25.4766	28.0105	20	20	20	31.8	31.8	31.8	102.91	0	54.466	980520000	65	1455700	467390	5821000	4574100	921200	3966600	112630	108890	22257	2038200	121710	1706000	5	2	11	12	6	11	0	0	0	6	1
O60503	O60503	Adenylate cyclase type 9	ADCY9	26.5423	26.1451	27.1315	26.6118	26.5524	26.796	25.2344	25.7982	25.421	25.7782	24.0738	24.5212	15	15	15	14.7	14.7	14.7	150.7	0	35.175	529580000	53	1360700	151540	1844600	2639500	482890	1340600	0	9694	9739.6	507010	0	59812	11	4	8	11	7	7	0	0	0	3	0
O60506	O60506	Heterogeneous nuclear ribonucleoprotein Q	SYNCRIP	32.1674	32.5118	32.0915	31.8566	31.8871	32.2356	30.9648	31.0376	32.1824	31.4354	31.8636	31.4127	25	25	19	50.6	50.6	41.6	69.602	0	323.31	25697000000	585	109320000	100970000	150230000	159570000	57625000	146250000	1791300	1919000	1959700	48462000	6943300	17993000	83	92	101	65	56	68	10	7	4	39	14
O60566	O60566	Mitotic checkpoint serine/threonine-protein kinase BUB1 beta	BUB1B	25.0252	25.2907	25.0447	24.8423	25.1307	25.5545	26.2301	25.3538	26.3477	23.3696	26.6099	24.8749	14	14	14	18.7	18.7	18.7	119.54	0	31.417	210520000	41	517310	253200	631530	522390	0	1435900	0	12295	19951	239850	0	60930	7	6	6	3	3	11	0	0	0	2	0
O60568	O60568	Procollagen-lysine,2-oxoglutarate 5-dioxygenase 3	PLOD3	25.5703	26.4628	25.2274	26.5809	24.0928	25.9323	27.4431	27.3726	28.1254	26.7764	27.343	25.9992	10	10	10	16.8	16.8	16.8	84.784	0	20.041	435720000	45	1372300	684230	1664800	1849200	70448	808900	208620	120300	226030	2175900	272050	680240	6	3	5	7	0	3	2	0	2	9	2
O60610	O60610	Protein diaphanous homolog 1	DIAPH1	29.7739	29.7685	29.8592	29.5507	29.159	29.8718	25.6353	28.6535	28.6956	29.5157	31.5994	29.2136	48	48	48	45.2	45.2	45.2	141.35	0	323.31	5431800000	431	13947000	6070600	21523000	19982000	5428900	10512000	72676	247050	129910	5312300	4498700	2805900	72	60	68	57	46	51	1	4	1	35	3
O60664	O60664	Perilipin-3	PLIN3	28.5397	28.0234	28.8821	28.3315	28.2578	28.9921	25.2235	27.6744	27.146	27.3588	25.6652	28.2938	17	17	17	65	65	65	47.074	0	157.74	2196000000	138	11924000	2330500	20471000	21817000	4016200	19568000	73933	232060	66615	1494600	103470	2363500	20	14	29	23	10	23	1	2	0	6	0
O60669	O60669	Monocarboxylate transporter 2	SLC16A7	27.9256	27.7744	24.0296	28.2343	28.2998	27.7946	25.9559	28.2867	28.039	29.055	26.6179	29.4368	6	6	6	10.3	10.3	10.3	52.2	0	58.706	1403900000	56	12050000	10656000	5731800	8770300	11133000	15243000	857050	473880	219740	17357000	550090	17237000	6	6	3	7	6	8	1	1	0	8	1
O60684;O15131	O60684;O15131	Importin subunit alpha-7;Importin subunit alpha-6	KPNA6;KPNA5	29.446	28.9035	29.5786	29.8943	28.9416	29.2442	25.6868	29.1907	28.3073	29.0459	28.7577	29.1986	19	19	12	56.3	56.3	41.8	60.029	0	303.18	4269600000	199	21957000	7616000	48547000	57353000	10967000	19162000	173690	618390	254860	11966000	839380	6180300	25	19	26	42	23	23	1	3	0	17	2
O60701	O60701	UDP-glucose 6-dehydrogenase	UGDH	31.9168	31.9377	31.929	31.6534	31.4125	31.2639	30.962	30.1842	30.1138	30.8268	29.4918	30.4251	27	27	27	74.9	74.9	74.9	55.023	0	323.31	18523000000	468	113760000	56168000	187390000	122070000	36362000	98217000	1855600	904710	585160	31223000	913300	12085000	73	58	76	61	45	59	11	3	1	33	5
O60716	O60716	Catenin delta-1	CTNND1	29.831	29.5817	29.8982	30.2197	30.1752	30.5728	30.9606	31.2804	29.7986	29.9856	28.3776	30.4511	36	36	36	50	50	50	108.17	0	304.5	7038200000	372	10070000	4632000	21536000	30652000	15611000	40884000	1502600	2503200	327700	8541500	360160	10008000	30	30	41	48	44	70	12	19	2	24	5
O60749	O60749	Sorting nexin-2	SNX2	26.8717	27.3993	26.9316	26.7003	26.805	27.4777	24.9168	23.7378	23.9695	27.1893	25.501	27.0752	14	12	12	30.8	26.8	26.8	58.47	0	51.904	717580000	50	2814900	3534700	5979300	7254000	1405300	3323600	16712	6937.8	0	1715200	0	526430	6	13	4	9	5	5	0	0	0	5	0
O60763	O60763	General vesicular transport factor p115	USO1	28.7312	27.9483	28.6826	28.0743	28.5591	28.6729	26.3688	29.3405	28.3761	27.8106	25.6272	26.5469	24	24	24	37	37	37	107.89	0	144.98	2213900000	217	6545600	2795300	14512000	8440400	4560600	11538000	0	348860	168200	2165800	72601	340210	26	32	44	28	24	46	0	2	0	9	1
Q99880;Q99879;Q99877;Q93079;Q5QNW6;P62807;P58876;P57053;O60814;Q96A08	Q99880;Q99879;Q99877;Q93079;Q5QNW6;P62807;P58876;P57053;O60814;Q96A08	Histone H2B type 1-L;Histone H2B type 1-M;Histone H2B type 1-N;Histone H2B type 1-H;Histone H2B type 2-F;Histone H2B type 1-C/E/F/G/I;Histone H2B type 1-D;Histone H2B type F-S;Histone H2B type 1-K;Histone H2B type 1-A	HIST1H2BL;HIST1H2BM;HIST1H2BN;HIST1H2BH;HIST2H2BF;HIST1H2BC;HIST1H2BD;H2BFS;HIST1H2BK;HIST1H2BA	32.5808	33.4545	31.843	31.7814	32.203	30.5446	34.9643	32.9436	34.5521	32.1299	33.5504	33.6134	8	8	2	52.4	52.4	7.9	13.952	0	100.34	54099000000	340	895770000	1146000000	1630500000	1662400000	483820000	575870000	186530000	35986000	53757000	437520000	163700000	456480000	40	39	48	38	34	23	18	8	8	19	16
O60831	O60831	PRA1 family protein 2	PRAF2	26.2573	25.661	25.8051	26.1147	24.9684	25.4026	24.6597	25.4689	23.75	26.0134	25.2649	24.7637	3	3	3	22.5	22.5	22.5	19.258	0	16.755	259120000	42	12247000	2319000	437760	15845000	2429900	3805200	0	247100	0	5288900	0	566060	12	5	2	9	3	6	0	0	0	5	0
O60832	O60832	H/ACA ribonucleoprotein complex subunit 4	DKC1	28.1375	27.7853	28.165	27.6429	27.7486	27.597	25.5854	27.1317	28.0376	27.1504	25.5844	24.756	14	14	14	36.2	36.2	36.2	57.673	0	59.087	1251500000	93	6722500	2891800	12798000	6581700	2596200	5999600	39550	93777	230840	1804500	76514	536060	14	9	23	13	9	12	1	1	1	6	1
O60841	O60841	Eukaryotic translation initiation factor 5B	EIF5B	29.9693	29.7821	30.0166	29.6553	29.5694	29.7197	28.2257	29.9806	30.087	29.782	26.6998	29.0532	40	40	40	37.8	37.8	37.8	138.83	0	269.06	5935300000	413	18752000	6657700	30987000	22263000	7164000	22325000	182660	415210	297710	8169800	85862	1407000	64	51	67	61	40	76	4	3	1	30	1
O60869	O60869	Endothelial differentiation-related factor 1	EDF1	28.7726	28.9298	28.8614	28.3128	28.2367	28.6507	25.8933	24.8443	23.6718	28.6325	24.8851	28.1169	5	5	5	35.8	35.8	35.8	16.368	0	24.151	1864000000	69	38871000	23167000	68775000	25461000	17319000	13900000	202390	0	105600	5613400	0	13697000	11	15	10	3	7	7	1	0	0	3	0
O60884	O60884	DnaJ homolog subfamily A member 2	DNAJA2	29.1358	29.1413	28.7984	29.1091	29.3546	28.8234	29.2469	29.2277	28.9321	29.6789	28.7242	29.4817	14	14	14	54.6	54.6	54.6	45.745	0	154.94	3446200000	178	17097000	11623000	30687000	28400000	14485000	22545000	1146900	1290700	328220	16115000	1026200	11900000	17	22	23	22	26	21	6	4	0	20	2
O75044;P0DJJ0;P0DMP2	O75044;P0DJJ0	SLIT-ROBO Rho GTPase-activating protein 2;SLIT-ROBO Rho GTPase-activating protein 2C	SRGAP2;SRGAP2C	28.3399	27.6997	28.4797	28.5439	28.258	28.9891	26.1288	27.4525	27.047	27.0216	25.0629	26.8458	24	24	23	31.4	31.4	30.3	120.87	0	106.28	1950200000	139	4989200	901910	8043500	11629000	2510500	9485000	0	146400	28560	921710	0	349080	24	11	22	24	18	34	0	0	0	3	0
O75054	O75054	Immunoglobulin superfamily member 3	IGSF3	28.9014	27.7601	28.3585	28.7206	28.7369	29.3938	27.7928	27.9685	26.9444	29.3046	28.4263	29.0162	29	29	29	32.7	32.7	32.7	135.19	0	142.98	2777500000	178	4853200	1461900	6661700	8985700	4254000	13106000	122880	193920	32004	4249800	455620	1915500	20	9	26	25	20	42	3	0	0	14	2
O75083	O75083	WD repeat-containing protein 1	WDR1	32.522	32.6311	32.7034	32.4124	32.5716	32.7111	31.6228	31.5316	31.8388	31.9029	31.7944	31.8002	29	29	29	70.8	70.8	70.8	66.193	0	323.31	37412000000	959	145870000	84524000	324440000	228500000	108370000	245640000	2240800	2557400	1385400	58363000	4299500	40882000	136	112	175	90	98	162	11	17	3	49	11
O75110;O43861	O75110	Probable phospholipid-transporting ATPase IIA	ATP9A	25.2978	25.0238	25.1055	25.663	25.8935	25.3634	26.3833	24.1861	23.5267	26.3518	25.41	25.6834	8	8	8	11.7	11.7	11.7	118.58	0	22.776	261080000	40	525210	0	539510	1857300	280690	665000	0	12808	15933	802330	0	227280	6	0	3	12	6	4	0	0	0	5	0
O75116	O75116	Rho-associated protein kinase 2	ROCK2	30.2175	29.851	30.5784	29.9708	29.7885	30.278	28.9552	29.8542	29.5024	29.705	27.8345	29.4119	46	46	40	40.6	40.6	36.2	160.9	0	298.72	6684500000	356	15830000	4072700	20755000	12945000	5611400	16769000	173120	392980	152410	4738200	148460	1967400	61	41	53	54	29	56	5	5	0	27	2
O75131;Q96A23;O95741	O75131	Copine-3	CPNE3	29.8179	29.5296	29.7076	29.4879	29.5532	29.5225	31.3013	31.711	31.5164	32.3295	31.157	32.661	22	21	21	50.3	50.3	50.3	60.13	0	311.1	10008000000	334	25063000	15870000	55361000	28392000	12177000	36752000	3789400	4266600	2376000	116580000	8945600	107430000	23	26	31	23	15	28	10	11	4	50	15
O75153	O75153	Clustered mitochondria protein homolog	CLUH	26.5968	26.6099	26.7095	27.2085	25.717	26.265	25.937	27.5493	27.515	27.2458	26.688	25.7078	24	24	23	27.3	27.3	26.8	146.67	0	98.504	736530000	96	1463700	635210	2781800	3896200	233530	758690	0	77531	29703	919170	0	35929	17	15	16	23	6	7	0	2	0	10	0
O75165	O75165	DnaJ homolog subfamily C member 13	DNAJC13	26.7846	26.031	27.0617	26.9277	24.4431	26.5032	26.2891	24.8091	26.3812	26.694	26.4497	24.3624	21	21	21	13.2	13.2	13.2	254.41	0	82.081	582620000	78	755540	129330	1374100	1403000	87153	1072400	0	4590	6698.8	348550	0	20639	17	6	11	16	4	16	0	0	0	7	0
O75223	O75223	Gamma-glutamylcyclotransferase	GGCT	28.6767	28.9362	29.1367	28.5175	28.1115	29.2232	26.6123	28.6629	27.9483	28.8664	28.5319	28.7263	9	9	9	69.1	69.1	69.1	21.007	0	133.04	3170400000	122	29127000	13792000	86571000	22019000	6006500	62907000	0	318790	148380	14986000	1312100	6690100	18	19	26	9	9	23	0	0	0	6	2
O75340	O75340	Programmed cell death protein 6	PDCD6	29.5868	28.5017	28.5455	30.2714	29.1531	28.5439	28.5994	31.149	31.0654	30.6645	28.9418	31.3313	10	10	10	66.5	66.5	66.5	21.868	0	207.63	5660300000	207	42844000	8195000	24956000	172400000	26101000	41702000	898050	13176000	3961100	68664000	2081400	109590000	25	9	12	35	14	13	3	10	1	24	3
O75347	O75347	Tubulin-specific chaperone A	TBCA	28.9379	28.9633	28.3577	28.5611	28.3763	28.3668	28.379	24.5888	24.8444	28.3418	25.5431	28.4323	8	8	8	51.9	51.9	51.9	12.855	0	23.169	2225900000	95	75793000	37604000	85328000	58036000	12099000	66254000	2059600	602860	36450	24844000	2540800	5787800	20	21	12	9	7	11	3	0	0	5	2
O75348;O95670	O75348	V-type proton ATPase subunit G 1	ATP6V1G1	25.9741	25.0239	27.7725	26.9265	26.8357	25.2661	25.2738	24.9407	25.9199	28.4101	28.3262	27.146	3	3	3	29.7	29.7	29.7	13.757	0	70.298	1054300000	34	10197000	6490800	51891000	22421000	6440500	16338000	322060	0	92553	30402000	4092700	1920300	3	3	8	3	3	3	1	0	0	5	2
O75351	O75351	Vacuolar protein sorting-associated protein 4B	VPS4B	27.8313	27.6572	27.8498	28.1154	27.4785	27.7557	25.6623	27.9179	27.049	29.5346	29.0109	29.1973	18	18	14	51.8	51.8	43.9	49.301	0	73.172	1803000000	117	8119600	2328500	10145000	12854000	1982600	12327000	258900	293000	169840	13459000	916050	9266700	5	3	8	18	6	17	1	1	0	19	5
O75367;Q9P0M6	O75367	Core histone macro-H2A.1	H2AFY	26.0741	27.1364	26.8746	28.1398	26.2266	25.6742	25.3204	25.5486	29.016	26.3475	28.4533	26.8265	14	14	14	47.3	47.3	47.3	39.617	0	57.137	1134900000	101	3928500	4004500	14676000	28268000	1824100	2530600	222970	97306	459310	4623100	829680	1586500	12	14	16	24	9	6	1	0	1	5	2
O75368	O75368	SH3 domain-binding glutamic acid-rich-like protein	SH3BGRL	27.5833	26.6373	26.6937	27.1278	26.6295	27.1856	25.8751	24.5361	23.239	25.0718	25.9047	24.7684	5	5	5	69.3	69.3	69.3	12.774	0	24.64	563380000	41	23304000	3655400	11767000	12744000	4197800	14703000	0	0	50253	0	0	0	14	5	6	5	4	7	0	0	0	0	0
O75369	O75369	Filamin-B	FLNB	35.6448	35.8298	35.8251	35.1313	35.2318	35.2446	34.9145	34.9104	34.5897	35.0948	34.6854	34.8028	155	155	141	81.1	81.1	76.3	278.16	0	323.31	274560000000	4674	315130000	188950000	507650000	299500000	158960000	284750000	5173400	7969000	2304600	110180000	7866800	45063000	737	728	765	434	479	558	96	87	23	314	90
O75390	O75390	Citrate synthase, mitochondrial	CS	28.5718	28.1774	27.7277	28.8228	28.0418	28.0822	29.2702	27.407	27.8397	28.4041	30.3242	27.884	16	16	16	50	50	50	51.712	0	156.57	2562500000	126	14008000	3709200	22070000	47046000	6293800	20025000	1202500	434260	400040	10939000	5305900	3437000	13	7	20	21	14	16	6	1	0	14	7
O75391	O75391	Sperm-associated antigen 7	SPAG7	26.2147	26.9827	26.1819	25.4705	25.5847	26.485	25.4124	23.9816	24.3192	25.774	25.8503	24.5747	6	6	6	26	26	26	26.034	0	17.188	331090000	41	5409000	4463400	6398100	1252200	861000	8036000	0	0	6058.5	1165600	0	0	12	9	6	2	3	7	0	0	0	2	0
O75396	O75396	Vesicle-trafficking protein SEC22b	SEC22B	28.3225	28.0128	28.6975	28.4713	27.7126	28.1171	27.5788	28.4864	29.3403	28.3499	26.2649	27.2611	9	9	9	38.6	38.6	38.6	24.593	0	114.12	2189000000	93	23199000	8887700	40063000	35406000	11440000	18800000	291810	827770	580490	14122000	834430	1901700	17	13	14	17	6	5	2	3	0	10	1
O75400;Q6NWY9	O75400	Pre-mRNA-processing factor 40 homolog A	PRPF40A	26.6871	24.2503	26.2355	26.375	26.554	26.0099	25.0981	24.381	25.1077	24.2658	25.1659	24.0689	6	6	6	8.5	8.5	8.5	108.8	0	16.919	355920000	32	2981900	247910	3028400	2853400	507020	1166700	0	0	0	0	0	0	10	3	6	7	4	2	0	0	0	0	0
O75436	O75436	Vacuolar protein sorting-associated protein 26A	VPS26A	28.8915	28.6982	28.9947	28.3407	27.9062	29.5121	26.8583	27.6536	28.2795	27.9444	24.9467	26.765	17	17	15	62.1	62.1	57.8	38.169	0	99.138	2429300000	135	17590000	8326300	34495000	18881000	7883900	33046000	247880	250790	326780	5414100	289440	1104000	19	14	22	25	9	33	1	2	1	5	1
O75439	O75439	Mitochondrial-processing peptidase subunit beta	PMPCB	26.4544	26.2558	25.7878	26.727	26.8553	26.1743	27.1979	28.0444	25.2742	26.5843	27.0843	25.0219	12	11	11	29.7	28.2	28.2	54.366	0	34.972	594230000	61	3775000	1093600	3148400	5372300	2507300	4718400	136080	545340	0	1255800	231460	71246	9	8	7	9	7	15	2	0	0	3	1
O75475;Q9Y3E1	O75475	PC4 and SFRS1-interacting protein	PSIP1	27.1942	26.993	26.9354	26.388	27.3171	26.5737	27.7186	27.8168	28.8326	27.0623	26.0114	27.3719	9	8	8	19.8	18.3	18.3	60.103	0	121.21	970480000	90	5679500	1058500	8317400	7193500	3464000	3769200	195220	352310	271370	2591600	102320	1665200	18	8	14	14	14	7	2	1	2	4	1
O75477	O75477	Erlin-1	ERLIN1	26.7561	26.7493	27.5713	27.1496	26.4399	26.4202	26.9908	27.3355	28.4621	27.3094	25.9943	26.9189	6	6	4	23.3	23.3	16.4	39.171	0	19.542	834100000	62	4977500	3266800	14456000	3452400	3573800	3436500	158900	218870	312750	5391900	165250	2293900	10	9	6	5	10	3	1	0	0	7	2
O75533	O75533	Splicing factor 3B subunit 1	SF3B1	30.3186	29.9705	30.2115	30.3605	30.1219	30.2679	26.7186	26.9276	27.8041	29.5185	26.9755	27.7001	41	41	41	49.1	49.1	49.1	145.83	0	323.31	6204300000	317	14275000	4847300	21536000	27885000	6888800	19961000	0	78692	80513	3787000	109160	621660	53	38	46	57	31	63	0	0	1	18	3
O75534	O75534	Cold shock domain-containing protein E1	CSDE1	28.2482	28.024	28.6678	28.5872	27.5089	28.2578	27.4604	29.4773	28.9884	28.5985	25.5019	28.0924	27	27	27	35.8	35.8	35.8	88.884	0	102.05	2170500000	158	7255500	2681600	8955100	12759000	2415600	4528000	131820	443930	207720	6476400	0	1330100	24	21	19	37	6	12	1	3	0	17	0
O75608	O75608	Acyl-protein thioesterase 1	LYPLA1	27.8223	26.9663	27.5043	27.8803	23.6957	27.6744	24.2414	24.9091	25.2092	24.2508	25.9344	25.9422	4	4	4	27.8	27.8	27.8	24.669	0	50.493	792560000	28	18771000	3004800	13688000	20059000	1839700	8422100	0	26482	28988	0	0	206750	7	5	6	5	2	3	0	0	0	0	0
O75643	O75643	U5 small nuclear ribonucleoprotein 200 kDa helicase	SNRNP200	29.5748	29.6781	29.8206	30.1534	29.5928	29.4186	25.5774	25.8104	26.9507	28.5797	27.6425	26.0779	59	59	59	37.2	37.2	37.2	244.5	0	323.31	4522200000	339	3773200	1862100	11097000	11562000	1993200	6882600	1671	9177.8	32951	975650	76434	57393	40	42	80	64	29	62	0	0	0	17	2
O75663	O75663	TIP41-like protein	TIPRL	27.1171	26.7488	27.0989	26.7322	26.1815	27.3493	26.7208	27.8188	27.2211	26.4275	26.0847	24.5262	10	10	10	49.6	49.6	49.6	31.444	0	29.594	664540000	53	5346100	3694600	5966700	13166000	2468500	7026200	0	871440	65590	2534000	0	394570	8	9	4	15	7	3	0	0	0	6	0
O75694	O75694	Nuclear pore complex protein Nup155	NUP155	27.269	26.7971	27.427	27.6974	26.5054	26.8962	26.1509	27.7756	27.6114	27.7322	25.452	26.8952	22	22	22	22	22	22	155.2	0	71.815	984680000	131	2838200	705840	4726400	4175500	698770	1397100	32872	111630	108940	2217200	0	262610	24	13	20	24	12	11	1	1	1	15	0
O75695	O75695	Protein XRP2	RP2	28.662	28.7957	28.246	27.9617	27.9557	28.6892	25.0649	28.5912	26.986	29.0615	26.5514	28.5809	10	10	10	30	30	30	39.641	0	48.538	2097300000	117	18977000	6862500	15300000	24125000	10023000	32715000	0	415830	171220	15002000	306900	7183100	16	11	11	9	18	21	0	0	0	13	1
O75717	O75717	WD repeat and HMG-box DNA-binding protein 1	WDHD1	25.8281	25.6706	25.5587	25.7566	25.584	25.3983	25.5002	24.2048	24.5114	25.861	26.1683	24.468	10	10	10	13.2	13.2	13.2	125.97	0	33.864	231610000	48	1007700	464560	450400	753980	396460	592910	0	0	23521	236130	0	0	13	6	7	6	6	8	0	0	0	2	0
O75751	O75751	Solute carrier family 22 member 3	SLC22A3	24.6301	25.9023	25.9843	26.3914	26.3187	27.0594	25.5424	27.3971	25.2244	24.8928	25.3645	25.2885	3	3	3	5.8	5.8	5.8	61.279	0	7.9426	406510000	31	725050	914320	4042400	3648700	2594100	12404000	0	297580	50565	730300	0	0	1	3	6	5	6	8	0	1	0	1	0
O75821	O75821	Eukaryotic translation initiation factor 3 subunit G	EIF3G	30.0376	30.4788	29.8799	29.9836	29.9881	30.2135	30.0523	30.2303	31.4174	30.6024	30.402	30.2356	16	16	16	61.6	61.6	61.6	35.611	0	319.2	8324800000	276	69040000	51640000	68716000	59178000	45089000	78065000	1513800	1465100	1170100	41442000	2907400	17923000	40	45	33	29	37	40	4	4	3	18	2
O75822	O75822	Eukaryotic translation initiation factor 3 subunit J	EIF3J	30.1813	30.6268	30.3746	30.281	30.1915	30.7941	30.2953	31.0502	29.5887	30.6602	30.6612	30.2854	18	18	18	70.9	70.9	70.9	29.062	0	220.54	8593100000	300	82472000	40897000	106160000	85751000	46256000	149040000	4120100	6926900	856280	45317000	2890500	43111000	37	33	37	32	30	54	8	5	1	23	9
O75874	O75874	Isocitrate dehydrogenase [NADP] cytoplasmic	IDH1	31.7353	31.9698	31.9567	31.5339	31.3157	32.1096	30.838	31.3705	31.2185	31.6968	31.7392	31.1618	22	22	21	69.8	69.8	67.6	46.659	0	234.61	21857000000	466	112580000	54538000	230520000	117630000	59242000	187810000	2435900	3384600	2005400	59286000	4070700	40773000	76	50	60	61	58	65	9	5	1	29	9
O75915	O75915	PRA1 family protein 3	ARL6IP5	28.2796	28.2686	28.0334	28.4593	27.8975	28.2007	25.7606	24.6421	25.313	27.9226	25.212	24.2436	5	5	5	25	25	25	21.614	0	96.803	1461900000	48	53050000	20125000	62088000	65245000	18618000	52646000	387130	1009300	472420	18741000	0	0	11	6	9	5	3	8	1	0	0	5	0
O75937	O75937	DnaJ homolog subfamily C member 8	DNAJC8	28.7309	28.8201	29.0558	28.081	28.1831	29.0483	25.6906	23.5201	27.5204	28.7047	28.0809	27.7526	11	11	11	50.2	50.2	50.2	29.841	0	68.926	2364900000	79	24105000	18352000	60233000	19649000	10160000	36569000	0	99082	201700	9113500	1010100	2423600	10	13	13	10	9	13	0	0	0	6	2
O75955	O75955	Flotillin-1	FLOT1	28.4814	28.1601	28.7103	28.5911	28.0071	29.115	28.9451	29.5538	30.0514	29.4769	28.6827	29.7607	22	22	22	69.1	69.1	69.1	47.355	0	169.68	2927600000	186	12543000	2831100	18442000	17125000	2639100	23008000	704160	1460900	798720	16295000	639430	11945000	21	12	21	26	10	32	7	3	2	22	2
O75962	O75962	Triple functional domain protein	TRIO	26.3264	26.3726	26.0567	27.2822	25.5639	26.4264	25.861	27.5614	26.3003	26.6477	25.5943	25.034	25	25	21	11.5	11.5	10.2	346.9	0	44.859	459310000	69	414700	585850	473590	725740	214780	446530	6828.9	73031	9031.1	161880	0	55684	11	7	9	16	3	13	0	3	0	5	0
O75964	O75964	ATP synthase subunit g, mitochondrial	ATP5L	24.2316	24.6311	27.0814	27.5198	23.739	25.6968	25.4445	27.3178	28.9975	27.3319	27.3021	27.1723	4	4	4	44.7	44.7	44.7	11.428	0	15.091	623740000	32	16774000	3915000	30184000	18838000	1737400	4639900	203920	994370	3544500	17218000	1462500	4444500	3	0	6	10	2	0	1	0	1	5	0
O76003	O76003	Glutaredoxin-3	GLRX3	30.6302	30.7318	30.5522	29.9047	29.7913	30.4937	29.5351	29.4673	28.164	29.8259	29.495	30.0226	15	15	15	60	60	60	37.432	0	155.83	7668700000	254	66514000	42016000	89409000	55670000	25797000	104360000	872150	533370	244600	23433000	1312100	15873000	37	37	34	21	31	37	5	1	0	20	4
O76021	O76021	Ribosomal L1 domain-containing protein 1	RSL1D1	28.2363	28.2621	28.5824	28.9945	28.0604	28.2856	27.384	28.0216	28.8068	27.4524	27.6882	26.8266	16	16	16	37.1	37.1	37.1	54.972	0	56.204	1883200000	99	8744900	5691900	18167000	26332000	3816900	15868000	345540	488230	851610	3960900	261910	1072200	12	10	16	19	12	16	2	2	1	4	2
O76071	O76071	Probable cytosolic iron-sulfur protein assembly protein CIAO1	CIAO1	27.2086	27.5672	27.3877	26.9748	26.9963	27.7052	24.607	27.4422	26.7288	27.2236	27.7588	27.4338	8	8	8	40.7	40.7	40.7	37.84	0	51.101	1080000000	109	8337100	4979500	18959000	8573500	4785300	12011000	145050	153960	28914	5400600	434970	3690800	19	14	16	11	14	12	1	0	0	8	2
O76094	O76094	Signal recognition particle subunit SRP72	SRP72	28.2986	28.5095	28.5709	28.869	27.8335	28.3276	24.7232	28.558	28.5381	28.6397	26.9042	27.6391	22	22	22	47.4	47.4	47.4	74.605	0	139.31	2050100000	126	5471000	3393100	14483000	15708000	2718800	10380000	88602	651300	216300	8297500	19020	697640	18	15	26	20	6	22	1	2	1	10	1
O94760	O94760	N(G),N(G)-dimethylarginine dimethylaminohydrolase 1	DDAH1	29.2918	29.4886	29.0614	28.9121	28.8947	29.745	25.2053	26.5154	27.6745	27.4262	26.9464	28.8367	13	13	12	58.2	58.2	55.4	31.121	0	72.142	3127700000	176	25571000	14576000	37637000	31127000	13705000	54023000	0	171230	168590	2450100	534550	4021300	34	24	27	27	15	35	0	1	0	3	1
O94776	O94776	Metastasis-associated protein MTA2	MTA2	27.8354	28.5869	29.4945	28.6804	27.6333	28.9333	26.0424	26.7083	27.3542	27.4231	26.2847	24.5834	20	20	18	41.6	41.6	38.2	75.022	0	76.733	2226500000	105	2650500	3253200	12997000	10079000	757070	18619000	13383	38029	40228	812740	60148	157870	13	15	19	28	6	16	1	0	0	3	1
O94804	O94804	Serine/threonine-protein kinase 10	STK10	25.9434	25.6821	26.3879	25.7045	25.9426	26.3385	26.6173	25.9577	26.5104	25.8545	25.0813	24.1592	7	6	6	9.4	8.5	8.5	112.13	0	44.453	316530000	44	776500	440450	2159300	700450	522000	1499000	0	72527	68249	395660	0	247090	5	6	8	4	4	9	0	2	0	2	0
O94826	O94826	Mitochondrial import receptor subunit TOM70	TOMM70A	25.22	25.5195	25.6023	25.7473	24.2262	25.1307	24.6128	24.5938	25.1541	25.4505	26.5073	24.0453	9	9	9	23.8	23.8	23.8	67.454	0	26.462	224070000	39	517160	573050	1399200	3465100	173470	588300	0	0	15127	324500	98707	73430	4	5	7	13	3	3	0	0	0	2	1
O94855	O94855	Protein transport protein Sec24D	SEC24D	26.4491	26.4282	26.4983	26.5065	26.1112	26.0855	24.6465	23.925	25.5209	24.829	26.1676	25.1514	13	12	12	18.4	17.1	17.1	113.01	0	41.7	350080000	39	2547800	757640	1193800	2822000	801470	412040	0	16699	2371	198370	0	0	11	7	8	6	5	1	0	0	0	1	0
O94906	O94906	Pre-mRNA-processing factor 6	PRPF6	26.0055	25.6246	25.8855	25.6447	26.3441	25.2889	26.4745	24.2564	25.6791	24.376	26.0688	25.4035	18	18	18	24.5	24.5	24.5	106.92	0	41.325	287390000	44	936650	215340	1524200	1641500	304740	267850	55964	0	86664	0	38298	60711	7	6	9	10	4	4	2	0	1	0	1
O94915	O94915	Protein furry homolog-like	FRYL	26.7672	27.1138	26.6649	25.635	23.6703	26.0922	25.9994	25.5186	25.4711	25.5718	27.1148	25.8086	15	15	15	7.1	7.1	7.1	339.59	0	32.999	331670000	53	464980	385080	1246100	145440	0	213480	0	1194.4	550.88	0	0	0	14	12	18	3	0	6	0	0	0	0	0
O94925	O94925	Glutaminase kidney isoform, mitochondrial	GLS	27.3282	27.7486	27.824	27.6675	26.5825	26.722	28.9788	27.2501	29.0727	26.9788	27.7917	26.6277	14	14	14	30.3	30.3	30.3	73.46	0	68.6	1420600000	104	5726400	3372800	12215000	11936000	1272800	2565500	619980	140010	328880	1675700	276000	458010	14	15	21	23	8	7	6	1	0	5	1
O94966	O94966	Ubiquitin carboxyl-terminal hydrolase 19	USP19	26.6359	26.5402	26.5125	26.0852	23.3439	26.055	26.7437	25.3885	26.2866	24.876	25.6556	24.4004	12	12	12	17.7	17.7	17.7	145.65	0	48.596	397060000	54	1493900	483020	2162300	1274000	377510	607290	0	3491.9	9369.2	98211	0	0	15	10	11	7	3	7	0	0	0	1	0
O94973	O94973	AP-2 complex subunit alpha-2	AP2A2	27.58	27.3768	28.4167	27.5755	25.5115	27.4689	26.4471	24.9224	23.6415	26.0451	25.6551	25.0972	26	17	17	38.9	27.4	27.4	103.96	0	82.213	995400000	50	3029600	584800	7848100	3843800	642900	4169000	0	5220	4058.9	165820	0	21024	7	6	16	8	0	11	0	0	0	2	0
O94979	O94979	Protein transport protein Sec31A	SEC31A	28.8174	28.907	28.9846	29.1906	29.4108	28.6036	26.0224	28.3014	27.3003	28.5074	27.9169	28.3833	33	33	33	36.5	36.5	36.5	133.01	0	146.72	2946600000	209	4304500	3192100	14153000	18957000	7989600	8812500	16387	235850	79394	3525800	155410	1271600	27	24	33	43	31	27	0	1	0	11	3
O95084	O95084	Serine protease 23	PRSS23	27.4168	24.8483	26.8176	28.316	27.8684	27.5307	25.4445	23.9814	26.5729	25.4614	25.3113	26.3172	5	5	5	21.7	21.7	21.7	43.001	0	27.915	874070000	37	2989400	413330	3701000	18731000	5131200	8172200	0	0	8005.2	0	0	584250	4	2	4	12	6	7	0	0	0	0	0
O95155	O95155	Ubiquitin conjugation factor E4 B	UBE4B	26.7015	26.2317	26.8276	27.3656	25.5902	27.4982	26.924	25.8658	26.822	27.0501	26.801	26.1963	24	24	24	25	25	25	146.18	0	65.275	759060000	78	1102700	316620	1918000	3659700	189870	4068100	0	6750.6	46192	633570	14343	92826	10	5	14	14	2	21	0	0	0	7	1
O95163	O95163	Elongator complex protein 1	IKBKAP	28.8277	28.1064	28.7534	29.6514	28.291	28.8293	26.5928	28.5477	27.8398	28.9491	26.3464	29.0474	33	33	33	34.8	34.8	34.8	150.25	0	150.22	3123300000	208	3628700	747110	6545900	24761000	1802300	6832200	57620	235910	74577	3151100	0	1739800	26	11	36	44	18	31	3	1	1	17	0
O95197	O95197	Reticulon-3	RTN3	29.5293	29.149	29.8341	29.1339	29.1194	29.7646	28.5912	30.8183	30.3917	29.487	28.9639	28.1146	2	2	2	4.8	4.8	4.8	112.61	0	67.312	5456200000	105	18144000	5085500	33286000	17548000	8607500	23582000	315970	1242800	216230	8195500	746850	1643100	19	12	15	9	10	13	3	4	1	8	4
O95218	O95218	Zinc finger Ran-binding domain-containing protein 2	ZRANB2	26.45	26.7356	26.8848	25.8843	26.8065	26.1008	26.2226	24.5069	28.8241	25.6073	27.1371	25.0351	11	11	11	31.5	31.5	31.5	37.404	0	46.16	665010000	67	5813700	2285600	11739000	8562100	4871000	2633900	0	0	204440	415610	0	419800	12	10	13	11	11	4	0	0	1	1	0
O95232	O95232	Luc7-like protein 3	LUC7L3	27.9925	28.4274	29.1752	28.7531	28.2808	28.3908	26.1814	26.3002	24.8818	27.2406	26.4924	26.0619	11	11	11	28.9	28.9	28.9	51.466	0	193.39	1966500000	78	11052000	6237800	37250000	25451000	8221000	12963000	0	51994	82090	1722300	98556	371370	12	8	18	14	7	13	0	0	0	2	1
O95235	O95235	Kinesin-like protein KIF20A	KIF20A	29.0917	28.3234	30.548	30.2063	29.7371	30.3444	26.1648	26.4093	27.8594	28.699	26.274	27.7283	38	38	38	61	61	61	100.28	0	276.54	5205400000	321	7148100	1168500	34252000	28838000	7361400	22714000	0	84718	184050	3525900	85973	869230	33	18	71	66	42	64	0	2	0	15	1
O95239;Q2VIQ3;Q6ZMV9	O95239	Chromosome-associated kinesin KIF4A	KIF4A	30.5388	29.4305	31.1634	30.9666	30.4998	31.0066	25.7753	28.5918	27.3776	30.5667	26.1553	29.5601	50	50	49	49	49	48.1	139.88	0	323.31	9766500000	507	18850000	3248300	46124000	38760000	11032000	33431000	42751	275480	58322	8673100	71367	2209500	75	46	82	89	59	91	1	5	0	32	2
O95292	O95292	Vesicle-associated membrane protein-associated protein B/C	VAPB	26.2012	24.9047	27.0911	26.4195	26.7936	26.5565	26.2507	26.9529	23.9314	27.0209	25.9779	25.2691	8	7	7	38.7	38.7	38.7	27.228	0	27.758	586990000	44	3452100	1614300	10921000	5496000	1297300	11903000	0	329490	184650	3272100	279290	383300	7	3	8	5	3	13	0	1	0	3	0
O95295	O95295	SNARE-associated protein Snapin	SNAPIN	25.5749	25.9949	26.0779	24.5725	25.3458	26.0808	25.2579	24.7109	24.9114	24.9943	25.6597	24.4245	3	3	3	34.6	34.6	34.6	14.874	0	34.669	226010000	23	2901300	2017500	8154400	2912800	0	7370000	153660	0	30942	900710	0	670880	3	4	3	2	0	6	1	0	0	1	0
O95297	O95297	Myelin protein zero-like protein 1	MPZL1	29.2995	29.6414	29.1619	30.1064	29.8634	29.8989	30.9208	31.2489	29.0154	30.9505	30.4321	30.5857	7	7	7	21.9	21.9	21.9	29.082	0	55.894	7278300000	206	73180000	35795000	107960000	106250000	76042000	135070000	6219500	8498100	393970	122430000	5480900	50511000	28	20	30	17	33	25	4	5	0	23	3
O95336	O95336	6-phosphogluconolactonase	PGLS	27.8582	23.8559	26.8395	27.0319	26.8472	27.1564	25.2853	24.4379	27.0508	24.2869	26.2068	26.2599	8	8	8	53.5	53.5	53.5	27.547	0	37.751	692440000	41	18603000	1544900	5577600	16665000	5033300	5087300	0	9695.3	66236	0	0	677890	10	3	6	3	7	9	0	0	0	0	0
O95347	O95347	Structural maintenance of chromosomes protein 2	SMC2	29.3343	28.9811	29.0852	29.285	29.0807	29.1379	28.2423	28.5327	29.3374	29.6871	25.9939	29.4789	43	43	43	44.5	44.5	44.5	135.65	0	209.59	3550900000	244	8209500	2699400	8520100	16555000	4817300	4783900	148370	305280	227100	5702100	63712	2597300	33	32	27	52	26	20	4	1	1	24	1
O95352	O95352	Ubiquitin-like modifier-activating enzyme ATG7	ATG7	27.0513	26.9018	26.9963	27.5051	26.4819	26.9711	25.211	25.723	26.0742	26.476	25.6858	25.9603	18	18	18	36.6	36.6	36.6	77.959	0	107	746360000	71	2832500	1215200	4455000	7347600	634780	2349100	0	67731	25745	554510	0	158790	8	10	13	19	6	8	0	0	0	4	1
O95361;Q309B1	O95361	Tripartite motif-containing protein 16	TRIM16	27.1852	27.104	27.9315	27.7948	27.5138	27.5942	26.3263	28.0226	28.2089	27.4107	25.5305	26.7622	17	17	17	44.5	44.5	44.5	63.954	0	103.18	1179700000	107	5124600	1688600	9399000	13804000	3701600	7783300	121500	364310	223520	1480800	7273.5	1674700	15	10	19	20	15	13	1	2	1	3	0
O95373	O95373	Importin-7	IPO7	31.6984	31.3712	31.9292	31.7372	31.4901	31.8779	28.1334	30.533	30.7941	31.2892	26.8435	31.386	38	38	37	46.5	46.5	45.6	119.52	0	323.31	18323000000	498	55244000	22429000	113220000	89665000	30578000	76077000	243070	2297700	638910	32210000	129940	13517000	63	56	85	78	49	69	3	5	1	42	3
O95379	O95379	Tumor necrosis factor alpha-induced protein 8	TNFAIP8	26.389	27.1811	27.5176	23.8199	26.0003	26.775	26.6064	25.5067	24.792	24.3628	28.1604	25.0644	2	2	2	17.2	17.2	17.2	23.003	0	48.909	478180000	38	4520700	5479000	17348000	4377400	1890700	11607000	0	0	29213	2565900	0	0	5	8	6	1	4	9	0	0	0	5	0
O95394	O95394	Phosphoacetylglucosamine mutase	PGM3	28.2716	27.7268	27.1407	27.245	27.1982	27.1313	26.1133	25.8213	25.6783	26.5896	25.5789	24.1946	15	15	15	34.1	34.1	34.1	59.851	0	82.333	906650000	63	6861300	2458900	7893500	4730000	1068800	7380500	0	100420	12494	669140	88745	0	16	9	12	8	5	9	0	1	0	3	0
O95425	O95425	Supervillin	SVIL	26.1764	26.1004	26.4074	25.7594	25.9013	25.4185	25.971	25.3761	24.8001	25.7606	25.813	24.3884	17	17	17	12.7	12.7	12.7	247.74	0	49.024	304890000	57	462390	109520	912000	577060	157210	297380	0	0	1752.7	23400	0	0	11	6	16	11	6	6	0	0	0	1	0
O95433	O95433	Activator of 90 kDa heat shock protein ATPase homolog 1	AHSA1	30.686	30.9074	30.789	30.3769	30.0318	30.8582	29.4959	28.2122	29.2011	30.3253	27.8773	29.8959	15	15	15	49.4	49.4	49.4	38.274	0	148.43	8619500000	196	59573000	42466000	95673000	73731000	28264000	99408000	968810	521530	310300	17771000	565690	11725000	30	33	34	20	23	26	4	2	2	10	0
O95445	O95445	Apolipoprotein M	APOM	27.3336	24.1811	24.2103	27.7785	26.8281	25.7851	25.2333	26.0094	23.0501	24.9808	24.8028	25.0424	2	2	2	7.4	7.4	7.4	21.253	0.0018948	3.1859	463070000	37	12699000	201990	4186800	23899000	5539700	4925600	0	0	0	0	0	0	10	1	2	8	10	6	0	0	0	0	0
O95456	O95456	Proteasome assembly chaperone 1	PSMG1	25.423	27.0292	26.7995	26.1851	24.3549	26.1426	26.7082	28.0626	27.5161	27.7467	27.1114	26.8309	11	11	11	36.1	36.1	36.1	32.854	0	43.115	573950000	44	436950	1230400	10723000	5196000	575320	11228000	92823	1374500	373410	5794600	287320	951720	4	8	7	6	2	8	1	0	0	4	1
O95466	O95466	Formin-like protein 1	FMNL1	28.5186	27.7923	28.2705	28.308	28.4478	28.9283	24.5045	26.7475	27.1433	28.2107	25.8866	28.1186	27	27	24	28.6	28.6	26.8	121.85	0	118.11	2019100000	129	3976000	1097800	5730300	9332300	2444100	9322100	0	52165	16906	1214200	0	1035700	20	8	19	23	14	30	0	1	0	5	0
O95573	O95573	Long-chain-fatty-acid--CoA ligase 3	ACSL3	28.4905	27.9107	28.6512	28.3711	27.8371	27.7347	25.88	27.7955	29.4761	27.9297	24.4856	27.6239	24	21	21	46.5	40.7	40.7	80.419	0	91.17	1974000000	145	11240000	1901400	18578000	14560000	4680200	5284900	0	235730	359270	2022700	0	956810	25	12	34	20	19	15	1	1	2	6	0
O95747	O95747	Serine/threonine-protein kinase OSR1	OXSR1	28.098	27.7887	28.2235	28.3465	27.7396	28.3281	25.501	26.097	26.7272	28.5683	26.1922	26.1886	17	17	14	50.1	50.1	42.3	58.022	0	124.28	1679000000	141	8656200	2363200	16682000	20367000	4461400	9150600	56292	112590	57640	4790700	0	460480	25	11	30	25	14	17	1	0	0	13	0
O95757	O95757	Heat shock 70 kDa protein 4L	HSPA4L	29.2459	29.143	29.7037	29.4762	29.035	29.3918	27.8941	28.1755	27.6506	29.5553	27.3427	28.7721	32	29	29	54.9	49.7	49.7	94.511	0	183.03	4116400000	241	9398100	3079700	17424000	23085000	4328200	13371000	155260	125180	64836	6511200	94799	1524600	36	26	39	46	21	37	3	0	0	20	1
O95782	O95782	AP-2 complex subunit alpha-1	AP2A1	30.7815	30.5671	29.8971	30.7567	30.0895	31.1053	26.562	28.4316	28.6196	29.632	26.849	28.347	40	40	31	54.2	54.2	43.2	107.54	0	261.5	7634700000	358	24202000	9076600	31815000	27590000	10140000	33342000	50909	231540	259790	6207500	125540	1009400	67	46	54	51	52	51	2	2	0	17	2
O95816	O95816	BAG family molecular chaperone regulator 2	BAG2	29.6173	29.8531	29.1172	29.3591	29.6826	29.6091	25.7447	28.7394	27.3032	29.1152	28.8674	28.4848	12	12	12	61.1	61.1	61.1	23.772	0	82.691	4233200000	112	55481000	22332000	60524000	56799000	23080000	54683000	271890	802910	137290	22672000	1198000	4386600	23	10	15	16	9	18	1	1	0	11	2
O95817	O95817	BAG family molecular chaperone regulator 3	BAG3	26.1553	26.6098	26.7272	26.7406	26.5023	27.1267	27.0377	29.5876	29.6607	27.0245	25.5142	27.4429	16	16	16	44.7	44.7	44.7	61.594	0	65.258	1120400000	131	2147900	1491300	7166300	5684200	2189500	8027500	64199	834240	270780	2138900	0	2938500	16	19	20	14	15	21	1	4	2	7	0
O95819	O95819	Mitogen-activated protein kinase kinase kinase kinase 4	MAP4K4	26.6433	26.1309	27.0746	26.0871	26.7141	25.9294	25.7172	27.6115	26.8536	26.9576	25.425	27.3124	17	17	9	19.4	19.4	13.3	142.1	0	54.524	593410000	79	1713200	512650	2986500	1866400	702980	570670	24557	169160	37463	1471600	0	541450	14	10	14	8	8	7	1	1	0	9	0
O95831	O95831	Apoptosis-inducing factor 1, mitochondrial	AIFM1	26.0517	26.4156	26.2866	25.3642	24.9129	24.2289	25.826	24.7932	26.9599	25.6899	24.6969	25.7006	12	12	12	29.5	29.5	29.5	66.9	0	39.057	318600000	37	778010	599560	2946000	2803300	160870	1812900	5286.3	2849	132180	929950	0	106490	3	3	7	13	1	5	0	0	1	3	0
O95861	O95861	3(2),5-bisphosphate nucleotidase 1	BPNT1	27.784	27.9682	27.4717	27.0568	27.4823	28.1426	24.5717	25.684	26.1605	27.0542	25.4605	24.4128	13	13	13	56.5	56.5	56.5	33.392	0	66.671	1004000000	94	7889300	5137900	11752000	4504200	3547100	15286000	0	41845	48677	1993600	0	0	11	17	20	6	9	26	0	0	0	5	0
O96008	O96008	Mitochondrial import receptor subunit TOM40 homolog	TOMM40	26.2896	25.9767	26.2436	25.9405	25.1177	25.8072	25.5613	25.8191	26.464	25.13	26.4776	25.9977	8	8	8	37.1	37.1	37.1	37.893	0	62.554	398950000	38	4339100	3587900	12250000	10527000	1131900	2976900	394540	145970	271200	2751200	499650	1019600	6	5	3	8	0	4	2	0	1	4	2
O96019;O94805	O96019	Actin-like protein 6A	ACTL6A	28.1245	28.2467	28.47	27.8006	27.6613	27.9408	26.8896	28.2388	25.7494	28.1911	25.588	28.1962	11	11	11	41.7	41.7	41.7	47.46	0	58.952	1795300000	53	7870200	7355100	45022000	13242000	3267200	5473700	0	314710	263740	5748900	0	1206100	11	10	10	9	5	2	0	0	1	2	1
P00338	P00338	L-lactate dehydrogenase A chain	LDHA	35.4946	35.7219	35.4865	35.7303	35.3494	35.6409	34.6518	34.8406	34.4489	35.3196	34.4696	35.2131	22	22	20	74.4	74.4	69	36.688	0	323.31	267970000000	1714	2009700000	1244700000	3226200000	2451200000	1266000000	2639500000	35452000	111650000	32243000	1210400000	90603000	569220000	235	208	325	164	186	255	21	27	9	108	29
P00367;P49448	P00367;P49448	Glutamate dehydrogenase 1, mitochondrial;Glutamate dehydrogenase 2, mitochondrial	GLUD1;GLUD2	27.8254	28.8924	28.1512	27.9825	27.2996	27.5524	27.1302	27.5777	30.5043	27.8902	30.6845	28.2707	19	19	19	44.3	44.3	44.3	61.397	0	101.43	2157300000	175	7954400	6491800	14566000	14677000	2238300	5374600	152210	246160	1064600	3597600	5498100	3512200	27	31	27	19	12	12	4	2	3	7	16
P00374;Q86XF0	P00374	Dihydrofolate reductase	DHFR	26.5111	24.8369	26.5294	27.5009	26.6363	27.1065	25.7666	26.1976	24.2637	27.3617	26.3477	26.8566	8	8	8	54	54	54	21.452	0	38.45	705100000	46	1768900	2098100	4659100	18771000	3687200	14633000	141710	120420	0	6036300	0	2322400	3	3	4	9	4	10	1	0	0	6	0
P00387	P00387	NADH-cytochrome b5 reductase 3;NADH-cytochrome b5 reductase 3 membrane-bound form;NADH-cytochrome b5 reductase 3 soluble form	CYB5R3	29.0807	28.8481	28.9083	29.1655	28.4524	28.8384	28.1539	27.7618	27.2319	28.2498	25.5311	27.4776	12	12	12	58.8	58.8	58.8	34.234	0	161.86	2722600000	144	33676000	8479000	44490000	53102000	14218000	29580000	1012200	351680	286450	6875100	261200	2141100	25	12	37	28	16	15	1	1	0	5	1
P00390	P00390	Glutathione reductase, mitochondrial	GSR	30.5432	30.0406	30.6878	30.1358	30.0747	30.2724	29.4605	28.5345	29.3247	29.8875	25.6706	29.3907	17	17	17	49.4	49.4	49.4	56.256	0	169.62	7269100000	226	59396000	21885000	97382000	40176000	31748000	48227000	540960	415100	293060	11164000	921690	3900200	35	32	47	26	27	41	3	0	0	9	1
P00441	P00441	Superoxide dismutase [Cu-Zn]	SOD1	30.4536	29.7121	30.0802	29.6334	29.1182	30.2455	29.1177	25.3423	27.9348	24.0416	25.6641	29.0517	5	5	5	58.4	58.4	58.4	15.936	0	98.108	4934400000	104	128100000	30879000	167010000	104320000	32702000	134840000	1664100	847370	507230	1547400	0	14383000	14	13	28	8	11	19	2	1	1	1	0
P00491	P00491	Purine nucleoside phosphorylase	PNP	30.3135	31.1295	30.347	30.3322	30.0168	30.7866	27.8853	29.0561	29.0728	29.7762	28.3783	30.0009	19	19	19	83.4	83.4	83.4	32.118	0	199.43	7809300000	375	56938000	48937000	78785000	95938000	27345000	89386000	448910	614740	333710	22543000	857620	11723000	56	58	54	47	38	44	2	3	3	31	5
P00492	P00492	Hypoxanthine-guanine phosphoribosyltransferase	HPRT1	31.0566	31.1991	30.9106	30.34	30.6168	31.0091	29.8366	31.149	30.0246	30.7509	29.6262	30.5112	12	12	12	69.7	69.7	69.7	24.579	0	210.46	10663000000	280	143940000	70258000	147250000	121000000	85413000	145660000	1581100	5894100	1525200	57220000	3036100	37458000	41	29	32	33	39	32	2	5	2	19	6
P00505	P00505	Aspartate aminotransferase, mitochondrial	GOT2	29.43	29.9517	29.5592	29.3207	28.7311	29.7115	30.0509	27.9543	30.6163	29.4024	30.7338	29.4535	21	21	21	57.9	57.9	57.9	47.517	0	101.67	5025700000	236	23528000	19421000	39490000	30678000	8326100	47033000	1381700	174040	1776200	9503200	3567400	8417500	32	36	33	21	19	38	6	1	1	14	12
P00533;Q15303	P00533	Epidermal growth factor receptor	EGFR	32.369	32.1614	32.2633	32.1653	32.0877	32.3397	33.2171	34.7101	33.6309	33.2639	31.6995	33.2831	50	50	49	58.3	58.3	57.3	134.28	0	323.31	34623000000	1140	66967000	30586000	98645000	70519000	33344000	85131000	7023000	25082000	2848300	76154000	2385600	78369000	124	111	155	106	91	136	33	65	12	103	15
P00558;P07205	P00558	Phosphoglycerate kinase 1	PGK1	34.6952	35.0201	34.9009	34.3406	34.3144	34.7954	33.6396	33.9752	33.7156	34.0234	33.901	33.8151	28	28	28	78.9	78.9	78.9	44.614	0	323.31	153820000000	1892	964060000	599700000	1239900000	892320000	481190000	1050100000	13401000	15423000	6148300	257260000	31469000	146120000	285	267	305	193	179	268	23	27	10	131	44
P00568;Q9Y6K8	P00568	Adenylate kinase isoenzyme 1	AK1	29.7404	29.4209	29.0705	29.1974	28.739	29.2885	28.2314	27.6594	28.3302	28.9197	29.0771	28.4052	11	11	11	61.3	61.3	61.3	21.635	0	62.159	3848900000	144	48896000	25008000	74542000	94505000	12705000	58632000	818390	396540	685110	24245000	2033000	7432900	18	19	24	24	10	24	4	1	0	8	2
P00966	P00966	Argininosuccinate synthase	ASS1	28.1662	27.414	27.3442	28.6629	29.2865	29.9063	25.5433	22.8	26.5525	25.5858	28.7432	29.2236	17	17	17	45.1	45.1	45.1	46.53	0	83.262	2484600000	111	5782100	965950	4637800	24805000	10572000	62036000	198750	12003	122920	961930	924600	7296100	7	4	4	13	13	35	1	0	0	2	6
P01111	P01111	GTPase NRas	NRAS	29.0839	28.8356	28.8256	29.012	29.0737	29.1974	28.7018	24.5382	23.9939	29.2497	26.7306	29.6072	9	3	2	65.6	19	12.7	21.229	0	31.737	2992100000	75	45429000	19887000	39722000	69109000	19584000	59205000	1246600	26742	333910	24995000	859690	18808000	11	12	6	7	10	9	2	0	0	8	1
P01112	P01112	GTPase HRas;GTPase HRas, N-terminally processed	HRAS	31.173	31.0663	31.448	31.2059	31.0423	31.6925	30.6716	30.5181	28.7789	30.6811	29.2261	31.1138	10	10	3	73.5	73.5	19	21.298	0	323.31	14347000000	293	210810000	81041000	298880000	255990000	175000000	279560000	3772000	4479800	952660	71773000	1794400	50644000	36	37	37	35	30	43	6	7	0	14	4
P01116	P01116	GTPase KRas;GTPase KRas, N-terminally processed	KRAS	26.7514	26.6019	27.6606	27.4183	26.5195	25.253	26.3348	24.9028	28.5722	24.4402	27.859	24.5442	8	2	2	59.3	11.6	11.6	21.656	0	7.364	1209700000	46	8557600	9535100	35376000	16295000	11256000	30913000	351870	368310	664440	16104000	1425600	3560700	6	8	7	3	9	8	1	1	0	2	1
P01130	P01130	Low-density lipoprotein receptor	LDLR	25.8394	25.958	25.5523	25.3828	24.8602	25.7587	25.8752	23.6741	23.531	24.7298	26.5888	24.6608	8	8	7	12.7	12.7	11.9	95.375	0	16.859	185400000	29	767380	444970	1484900	573690	137390	345810	0	8260.3	0	268060	0	0	7	6	6	2	3	2	0	0	0	3	0
P01889;P30511;P13747	P01889	HLA class I histocompatibility antigen, B-7 alpha chain	HLA-B	31.477	30.9796	31.21	31.1987	31.6721	31.6285	31.8706	32.7436	32.5922	32.3642	32.3388	32.3639	11	5	3	34.3	19.9	13	40.46	0	144.39	22074000000	245	153970000	55176000	183240000	212800000	116150000	200120000	7056500	14626000	5025300	144230000	19864000	114060000	27	27	26	27	26	30	7	11	1	26	8
P02461	P02461	Collagen alpha-1(III) chain	COL3A1	25.6095	25.451	25.9998	25.6258	25.9408	24.7876	25.9016	25.2669	24.9134	25.479	26.2575	25.0856	9	4	4	8.9	4.8	4.8	138.56	0	14.786	286800000	34	684170	121760	1514800	820670	529850	133570	36581	10254	6235	239240	0	0	7	3	6	7	7	0	2	0	0	2	0
P02462	P02462	Collagen alpha-1(IV) chain;Arresten	COL4A1	24.5364	24.5852	25.3583	25.9166	26.5109	25.8377	25.7654	27.342	25.3499	24.5758	25.2875	24.2311	4	4	2	3.3	3.3	1.9	160.61	0	27.285	295860000	24	460080	66354	706330	1263000	339680	268800	0	124510	93392	110060	360870	0	3	0	7	7	3	1	0	1	1	0	1
P02545	P02545	Prelamin-A/C;Lamin-A/C	LMNA	33.2928	33.616	33.2883	32.9691	32.8983	33.0596	33.0194	32.6875	33.8693	32.9402	33.3473	32.3258	43	43	42	60.7	60.7	60.7	74.139	0	323.31	61303000000	1148	209750000	157980000	395400000	240210000	100000000	229460000	6161500	6045700	5742600	96773000	13786000	33880000	166	204	157	123	129	142	29	22	13	62	31
P02786;Q9UP52	P02786	Transferrin receptor protein 1;Transferrin receptor protein 1, serum form	TFRC	33.0061	33.0036	33.693	33.3108	33.2339	33.6382	33.8938	34.6669	34.3633	34.549	32.6742	33.7493	34	34	34	58.9	58.9	58.9	84.87	0	323.31	78075000000	1240	228050000	103570000	355910000	303570000	147040000	340870000	12620000	36871000	8709500	332420000	12172000	120120000	146	117	127	99	109	172	29	48	9	170	30
P02795;CON__P67983;Q8N339;P13640	P02795;CON__P67983;Q8N339;P13640	Metallothionein-2;Metallothionein-1M;Metallothionein-1G	MT2A;MT1M;MT1G	29.991	28.8001	28.2679	25.8675	28.1595	26.5752	30.4787	32.5044	29.6713	24.4747	26.3504	29.4093	2	2	1	52.5	52.5	32.8	6.0422	0	58.955	2734200000	82	254730000	88211000	65041000	22236000	83424000	31896000	35034000	54475000	2721300	0	8424100	265220000	11	10	9	10	6	6	5	8	1	0	2
P04040	P04040	Catalase	CAT	26.8418	26.7183	27.2911	27.317	27.247	26.6464	27.189	25.1653	29.2997	27.6473	28.4426	28.4828	18	18	18	41.4	41.4	41.4	59.755	0	62.81	1248700000	114	4393000	1464900	9260300	7767600	3770500	6724700	159230	29822	374690	4235500	334330	4544500	13	10	18	11	15	18	2	0	1	9	1
P04075;P05062	P04075	Fructose-bisphosphate aldolase A	ALDOA	35.928	36.1802	36.1193	35.6268	35.5885	36.0497	35.542	35.7486	35.3347	34.9865	35.2075	35.5219	36	36	30	87.9	87.9	76.4	39.42	0	323.31	333460000000	3144	1987100000	1374600000	3376500000	2050200000	1182700000	2540900000	94125000	164990000	42658000	753140000	91175000	840200000	443	445	560	254	299	459	45	80	25	200	62
P04080	P04080	Cystatin-B	CSTB	30.0161	29.092	29.3597	29.8399	28.9907	29.077	28.5875	24.9517	28.1279	27.5621	26.0105	27.7223	6	6	6	70.4	70.4	70.4	11.139	0	53.83	3954800000	137	129440000	34575000	153090000	193960000	46451000	90707000	947100	0	327300	5655800	429140	3550600	29	20	20	23	17	17	2	0	0	4	0
P04083	P04083	Annexin A1	ANXA1	35.4614	35.6873	35.1704	35.2219	35.0581	35.2833	37.0286	37.4416	37.0432	37.5418	36.4211	37.9487	32	32	32	75.7	75.7	75.7	38.714	0	323.31	441250000000	2528	1943400000	1398300000	2698900000	2444000000	1031000000	2275000000	302140000	367530000	153000000	4766600000	308560000	4373900000	235	251	229	143	183	205	104	95	32	343	88
P04150	P04150	Glucocorticoid receptor	NR3C1	25.9329	25.5387	26.5602	25.5087	25.6089	25.7022	26.9486	28.9025	28.6597	26.4377	25.4284	27.474	11	11	11	22.9	22.9	22.9	85.658	0	44.934	511430000	56	1331800	348880	3339600	2129400	522860	1290800	65006	612110	170100	960640	288540	1414200	5	3	8	11	5	4	1	4	3	4	1
P04156	P04156	Major prion protein	PRNP	28.09	24.334	27.7107	26.9778	27.386	27.1792	28.3997	27.2347	24.2956	28.4498	29.0288	29.8635	6	6	6	28.5	28.5	28.5	27.661	0	39.709	1291300000	66	7366100	2968900	20465000	11700000	2950100	8949800	924120	822020	24333	16887000	2908400	31645000	6	3	6	5	3	5	2	1	0	7	2
P04181	P04181	Ornithine aminotransferase, mitochondrial;Ornithine aminotransferase, hepatic form;Ornithine aminotransferase, renal form	OAT	24.9344	25.8436	25.8787	26.0153	26.2155	25.5925	24.9471	25.0135	23.7052	25.6672	25.957	25.2942	8	8	8	32.1	32.1	32.1	48.534	0	44.257	352530000	43	2210400	1042000	7115400	2522700	878370	2058800	63068	25007	32040	1270100	0	408440	4	6	10	7	2	5	1	0	0	4	0
P04216	P04216	Thy-1 membrane glycoprotein	THY1	28.7882	26.7265	28.8968	29.0957	28.7437	28.864	29.2475	29.0653	25.7263	30.033	29.0458	29.9709	3	3	3	24.2	24.2	24.2	17.935	0	58.732	3273300000	96	34802000	3242700	139790000	120400000	43818000	62186000	4761800	3928100	312230	71464000	6630400	54211000	5	3	16	11	13	9	3	2	0	12	5
P04264;CON__P04264	P04264;CON__P04264	Keratin, type II cytoskeletal 1	KRT1	35.6256	33.6125	34.8329	33.8368	37.6526	32.9783	36.2652	33.9171	36.0645	36.1889	36.5634	37.2729	54	54	37	73.9	73.9	62.3	66.038	0	323.31	344820000000	3045	1390900000	174690000	1169800000	507770000	4032400000	263730000	83431000	16521000	32122000	1274200000	182710000	1994900000	424	149	232	121	1014	109	77	35	28	220	104
P04406	P04406	Glyceraldehyde-3-phosphate dehydrogenase	GAPDH	36.5686	37.0685	36.7426	36.7338	36.4263	36.7301	36.1527	36.6088	36.2214	36.2001	35.9897	36.2645	27	27	26	84.5	84.5	84.5	36.053	0	323.31	679940000000	5727	4460700000	3421200000	9206600000	8465400000	3093800000	6654800000	155170000	222140000	92184000	2452800000	271140000	1500200000	766	749	999	526	591	805	76	81	27	262	171
P04439	P04439	HLA class I histocompatibility antigen, A-3 alpha chain	HLA-A	30.7938	29.7288	29.3249	30.1199	30.317	30.4365	30.6143	30.0855	30.7436	30.9159	30.9066	31.392	11	5	5	30.7	10.7	10.7	40.84	0	40.347	9409500000	141	56498000	25671000	47931000	96185000	37751000	93136000	3222800	2544000	647360	39892000	5080400	39512000	9	17	15	11	7	20	6	4	1	21	8
P04626	P04626	Receptor tyrosine-protein kinase erbB-2	ERBB2	25.4853	25.1261	26.0441	25.5053	24.4676	26.2071	25.4055	26.0772	24.5248	25.7237	25.9096	25.2974	10	9	9	12.8	11.9	11.9	137.91	0	33.106	249940000	37	322390	151900	1246100	1139800	99626	1634800	20676	0	7699.5	297190	0	78534	7	4	5	7	2	9	1	0	0	2	0
P04632	P04632	Calpain small subunit 1	CAPNS1	27.9298	27.1316	27.4263	27.6007	27.0929	26.7792	26.8475	27.9525	27.4215	26.9943	27.9686	27.595	9	9	7	47.4	47.4	42.2	28.315	0	134.29	1069300000	85	20665000	5569900	17290000	27820000	4129200	13445000	0	1852200	201200	3238900	650760	2352000	16	13	13	13	9	8	0	0	1	5	2
P04792	P04792	Heat shock protein beta-1	HSPB1	32.0936	32.2484	32.966	32.9869	32.823	33.0021	32.3022	33.0437	32.3626	32.3918	31.0121	32.6083	19	19	19	90.7	90.7	90.7	22.782	0	323.31	45552000000	772	301360000	153770000	676630000	782620000	363090000	657850000	9314300	16864000	2907700	173890000	6960400	108480000	96	82	102	110	110	117	10	23	4	45	9
P04818	P04818	Thymidylate synthase	TYMS	28.1202	28.0513	28.4592	28.4159	28.2764	28.5633	27.8007	28.0754	29.3652	28.5497	25.7556	28.4025	13	13	13	48.6	48.6	48.6	35.716	0	141.67	2266600000	133	15421000	7249600	35822000	33528000	8137600	16406000	148380	442530	472580	15840000	158950	8038100	9	13	24	23	8	20	2	1	1	11	2
P04843	P04843	Dolichyl-diphosphooligosaccharide--protein glycosyltransferase subunit 1	RPN1	30.012	29.2953	29.6369	30.1886	29.5292	29.1012	28.9986	28.237	31.6579	30.0535	27.2385	29.2846	25	25	25	53.9	53.9	53.9	68.569	0	194.96	5984400000	226	29998000	9364100	36306000	35786000	14049000	15713000	463100	372430	1240300	13890000	226130	4330000	39	24	34	34	24	19	5	4	2	17	3
P04844	P04844	Dolichyl-diphosphooligosaccharide--protein glycosyltransferase subunit 2	RPN2	28.9038	28.701	29.4036	29.6512	29.0008	28.8636	28.4371	26.8617	30.4279	28.8481	25.4431	28.7678	17	17	17	50.4	50.4	50.4	69.283	0	184.1	3940700000	213	19790000	7049900	40348000	58353000	12137000	22796000	474070	253810	848320	5740900	0	3542200	33	19	30	37	24	33	4	0	3	13	0
P04899	P04899	Guanine nucleotide-binding protein G(i) subunit alpha-2	GNAI2	33.0152	33.2803	33.5667	33.2237	33.0696	33.6417	33.511	33.9114	33.1335	33.6243	32.7943	33.459	20	19	13	64.8	61.7	42	40.45	0	323.31	65358000000	953	430170000	267540000	742620000	638040000	285960000	757780000	21428000	51012000	11154000	406660000	29855000	202370000	116	105	111	87	93	135	29	33	9	91	23
P04920;P48751	P04920	Anion exchange protein 2	SLC4A2	27.4559	24.7335	27.3103	26.5354	27.3326	27.3293	28.1269	29.0232	28.3287	28.3803	23.5916	27.5813	19	19	19	23.9	23.9	23.9	137.01	0	70.343	1182600000	80	1320400	40472	6506800	3388100	773700	7209600	220210	501410	137070	2610400	0	943070	10	2	9	8	6	22	3	2	0	12	0
P05023;P20648;P54707	P05023	Sodium/potassium-transporting ATPase subunit alpha-1	ATP1A1	34.6368	34.8939	34.8618	34.5985	34.6034	35.2198	35.5631	36.1122	35.532	35.8245	35.1121	35.6637	52	52	33	49.7	49.7	31.6	112.89	0	323.31	228580000000	2887	507620000	295010000	951990000	712070000	354210000	978080000	41343000	76921000	18087000	696980000	52459000	394850000	313	303	357	217	289	389	84	96	34	262	83
P05026	P05026	Sodium/potassium-transporting ATPase subunit beta-1	ATP1B1	31.9682	32.2303	32.1663	31.9006	31.9481	32.7981	32.5767	32.7201	32.274	32.8313	32.103	32.6843	11	11	11	46.2	46.2	46.2	35.061	0	218.21	35669000000	544	326240000	178570000	636860000	443460000	187600000	722150000	23029000	21892000	5564700	268160000	15622000	143230000	73	55	64	49	68	67	17	16	3	46	11
P05106	P05106	Integrin beta-3	ITGB3	28.9861	28.0352	27.4998	30.1167	30.7607	31.306	25.0448	27.585	25.9103	26.1101	26.779	26.0371	20	20	20	37.3	37.3	37.3	87.057	0	145.82	4885500000	206	7497900	1131400	3036400	27112000	18194000	78503000	44013	167610	20265	0	0	0	33	16	8	35	49	62	1	2	0	0	0
P05141;Q9H0C2	P05141	ADP/ATP translocase 2;ADP/ATP translocase 2, N-terminally processed	SLC25A5	27.6911	27.6992	27.2141	28.2814	27.8441	27.1938	25.5303	28.0404	30.4236	28.0376	29.1563	27.7557	14	5	5	42.6	16.1	16.1	32.852	0	20.3	1956100000	65	11426000	5858300	15530000	37929000	4554100	14165000	119150	547610	1454000	5615700	956350	4796900	11	9	5	12	6	4	1	0	2	4	2
P05161	P05161	Ubiquitin-like protein ISG15	ISG15	28.9458	28.9949	28.8618	28.4488	28.1083	28.4095	24.9713	28.3638	27.0737	27.6209	26.8123	28.0969	10	10	10	68.5	68.5	68.5	17.887	0	154.5	2084500000	103	36214000	18478000	47115000	25168000	7138800	24610000	0	365390	211950	7865700	44881	6495300	18	16	23	14	6	15	0	0	0	5	0
P05186	P05186	Alkaline phosphatase, tissue-nonspecific isozyme	ALPL	32.991	32.1467	33.5536	33.537	33.3542	33.9223	32.954	33.3552	33.4758	34.5553	35.1814	36.3555	30	30	29	61.8	61.8	60.5	57.304	0	323.31	95424000000	1707	231280000	68012000	368620000	436950000	277830000	520120000	7627800	19487000	8455700	447190000	84425000	1064200000	102	65	155	118	96	197	14	22	12	149	81
P05187;P10696	P05187;P10696	Alkaline phosphatase, placental type;Alkaline phosphatase, placental-like	ALPP;ALPPL2	29.5211	28.4879	29.4296	28.2438	29.4507	29.8815	24.8118	27.7944	28.2231	30.6236	29.7402	30.2773	20	20	17	53.8	53.8	47.3	57.953	0	239.39	4366900000	238	22046000	3851400	26001000	11164000	14244000	37645000	97922	177940	115530	22614000	1393800	16611000	32	21	38	14	28	47	1	1	0	22	5
P05198	P05198	Eukaryotic translation initiation factor 2 subunit 1	EIF2S1	29.9061	29.9495	30.0313	30.3472	29.6264	30.0704	29.5531	30.7679	31.3949	30.1877	30.7819	29.9044	24	24	24	75.9	75.9	75.9	36.112	0	195.12	9108900000	282	53695000	23200000	86771000	90506000	24119000	75845000	972950	1710800	940770	38326000	3199600	14756000	30	33	52	38	24	38	6	3	1	22	6
P05362	P05362	Intercellular adhesion molecule 1	ICAM1	28.4922	28.1969	28.4339	28.3576	28.7285	28.767	29.3772	29.8888	28.1706	29.2187	28.6657	29.6253	12	12	12	32.9	32.9	32.9	57.825	0	59.286	2668100000	179	13130000	6712900	18728000	14629000	8827600	19546000	635300	1955100	212480	12344000	522890	9480400	20	26	21	15	21	23	4	8	1	15	2
P05387	P05387	60S acidic ribosomal protein P2	RPLP2	28.1466	28.1462	27.5644	27.6096	27.8066	27.2568	25.8248	28.3266	27.7891	28.5347	29.1661	28.7588	6	6	5	84.3	84.3	69.6	11.665	0	53.26	1629400000	89	39873000	26783000	48310000	78596000	17502000	40869000	1740400	2484900	1105500	37634000	4396600	26577000	13	9	12	11	8	11	1	3	1	5	2
P05388;Q8NHW5	P05388;Q8NHW5	60S acidic ribosomal protein P0;60S acidic ribosomal protein P0-like	RPLP0;RPLP0P6	32.4165	32.6482	32.4647	32.7509	32.2706	32.6177	32.4632	32.8332	32.641	33.0065	32.8315	32.6225	16	16	16	62.5	62.5	62.5	34.273	0	212.59	35656000000	503	282420000	159950000	457380000	596090000	244080000	401920000	18218000	31364000	13356000	294720000	33522000	209720000	59	55	61	46	59	55	11	17	6	51	11
P05455	P05455	Lupus La protein	SSB	30.5293	30.8727	30.4552	30.362	30.3166	30.4287	29.1121	28.873	30.4518	30.4102	30.6224	29.9694	20	20	20	51.7	51.7	51.7	46.836	0	110.98	8129200000	283	55930000	43141000	69091000	55611000	26552000	68803000	687260	1110000	1668800	32235000	3758100	10924000	37	41	47	29	27	41	3	2	2	26	9
P05556	P05556	Integrin beta-1	ITGB1	34.6877	34.8558	34.7192	34.7412	34.6144	34.7431	35.6966	36.417	34.9171	34.9725	34.423	35.3673	39	39	39	55.4	55.4	55.4	88.414	0	323.31	200720000000	2514	654920000	418100000	1115500000	1042200000	471290000	942300000	64540000	107790000	15070000	571720000	45109000	454880000	313	282	324	249	244	288	79	99	13	215	56
P05783;CON__H-INV:HIT000015463	P05783	Keratin, type I cytoskeletal 18	KRT18	29.9951	30.9363	30.9711	31.303	30.4705	30.129	31.7314	32.627	33.4022	31.5288	31.4609	30.7607	27	26	18	70.9	69.3	54.2	48.057	0	323.31	14789000000	436	39620000	42510000	116430000	164960000	25228000	33200000	6868700	12454000	9878100	85611000	7845300	24195000	46	68	64	65	34	26	18	16	11	35	10
P06132	P06132	Uroporphyrinogen decarboxylase	UROD	28.9224	29.3049	29.8133	29.3731	28.8978	29.6849	26.9503	26.4352	26.7595	27.6714	26.8624	27.8458	14	14	14	63.2	63.2	63.2	40.786	0	170.37	3455500000	166	17991000	16425000	72157000	47980000	12121000	42006000	73204	143790	48481	3776100	433350	2816400	20	22	44	23	19	26	1	0	0	4	0
P06396	P06396	Gelsolin	GSN	26.3065	25.9625	26.8565	26.6057	27.5493	24.6452	27.1785	25.0974	26.7393	27.3962	26.6793	27.358	20	6	6	38.1	15.3	15.3	85.696	0	48.719	645730000	81	2339400	403800	5771500	3515500	1626200	166630	83495	65447	36813	3131000	0	1852300	12	7	11	7	8	2	2	0	0	14	0
P06454	P06454	Prothymosin alpha;Prothymosin alpha, N-terminally processed;Thymosin alpha-1	PTMA	28.2294	28.4727	28.5914	27.3801	27.3247	25.5433	25.8874	24.8889	25.0631	24.9887	27.3791	24.2884	2	2	2	21.6	21.6	21.6	12.203	0	26.752	1260800000	33	46116000	44907000	133530000	75362000	22763000	74546000	0	0	0	6176200	8241300	8615800	4	4	8	7	4	1	1	0	0	2	1
P06493	P06493	Cyclin-dependent kinase 1	CDK1	28.5399	28.492	28.8902	28.9914	28.7542	29.3851	29.3775	29.4123	29.6634	29.6162	28.6849	29.239	20	20	18	74.1	74.1	67.7	34.095	0	108.59	3997500000	260	18760000	10267000	47995000	42467000	10944000	41194000	961690	1073900	975700	29479000	1173600	5102900	32	36	36	43	21	38	5	1	1	27	4
P06576	P06576	ATP synthase subunit beta, mitochondrial	ATP5B	31.141	30.9674	31.0572	31.2938	30.548	30.3155	31.8653	30.5384	32.5065	31.22	32.5826	31.1442	24	24	24	70.7	70.7	70.7	56.559	0	323.31	16459000000	583	89515000	33803000	103030000	166150000	33543000	39854000	5349700	1907000	4205700	47332000	19374000	23472000	80	65	69	79	57	31	22	6	8	52	48
P06703	P06703	Protein S100-A6	S100A6	30.148	29.5795	29.6106	30.7664	29.8214	28.8733	31.1555	31.1437	30.3894	29.9507	29.6402	30.8032	5	5	5	65.6	65.6	65.6	10.18	0	96.989	6447800000	115	167110000	66378000	198050000	403330000	86582000	81018000	16157000	25540000	6537300	113270000	8523400	117060000	12	11	14	14	10	13	4	7	1	7	3
P06730	P06730	Eukaryotic translation initiation factor 4E	EIF4E	28.5813	28.6755	28.6145	28.2707	28.1466	28.7439	25.275	28.4555	28.7215	28.3455	26.143	27.8467	10	10	9	61.8	61.8	58.5	25.097	0	38.285	2259300000	105	32034000	14192000	53051000	29887000	6409100	51486000	346780	906290	379330	10464000	626780	5609800	15	13	16	20	6	19	1	1	0	5	1
P06733	P06733	Alpha-enolase	ENO1	37.1294	37.5105	36.8407	36.7946	36.6893	36.9334	36.1655	36.0868	36.038	36.289	36.2061	36.4016	30	30	27	76.5	76.5	68	47.168	0	323.31	734810000000	5362	5112400000	3698800000	6922600000	5575400000	2477800000	5944700000	111390000	145710000	46532000	2011400000	211690000	1142000000	719	699	1004	400	495	793	76	82	29	489	127
P06737	P06737	Glycogen phosphorylase, liver form	PYGL	30.0624	30.0214	30.2598	29.9333	29.6812	30.2186	25.4846	28.3496	28.4688	29.257	29.9851	28.016	34	34	30	47	47	42.4	97.147	0	233.9	6043300000	286	16234000	8423700	24544000	26917000	7552700	29754000	0	137050	93795	3013100	895270	930390	46	46	34	47	28	54	0	1	0	15	7
P06744;Q8N196	P06744	Glucose-6-phosphate isomerase	GPI	33.7066	34.0292	33.9213	33.6756	33.6076	34.0743	33.2186	33.06	32.2702	33.3501	32.5893	32.8355	28	28	21	62.5	62.5	43	63.146	0	323.31	81045000000	1282	389640000	314510000	755450000	583530000	262000000	544020000	9504600	15722000	4912100	153610000	15078000	69155000	182	166	217	159	127	199	17	26	6	77	26
P06748	P06748	Nucleophosmin	NPM1	33.3717	33.7479	33.1831	33.5635	33.6168	33.5942	32.2522	32.0886	33.1096	32.3976	32.4382	32.0942	14	14	14	65.3	65.3	65.3	32.575	0	323.31	64573000000	552	660990000	431530000	1107200000	1216400000	516460000	1015900000	9906700	22398000	13514000	220730000	36988000	128990000	62	98	68	63	63	69	9	15	8	33	15
P06753	P06753	Tropomyosin alpha-3 chain	TPM3	30.452	30.9494	30.4279	30.4075	29.2131	30.0785	29.8312	29.1931	24.6594	30.5674	30.4312	29.1361	17	8	7	45.3	25.6	20.7	32.95	0	50.704	8483200000	131	73800000	58987000	112320000	109190000	20185000	88618000	2124500	642980	0	53302000	3552600	7477500	21	26	20	14	8	15	5	1	0	10	5
P06756	P06756	Integrin alpha-V;Integrin alpha-V heavy chain;Integrin alpha-V light chain	ITGAV	32.1743	32.3439	32.2658	32.4128	32.2634	32.5803	32.5302	32.9494	31.6274	32.8875	28.9319	32.493	51	51	51	55.1	55.1	55.1	116.04	0	323.31	33891000000	1062	66644000	42115000	91885000	120370000	46054000	115700000	2461800	5192400	1005700	61261000	524630	31114000	140	120	136	117	108	157	25	32	2	100	7
P06858	P06858	Lipoprotein lipase	LPL	27.4422	25.4122	26.4596	28.2918	27.9489	27.5695	24.1374	24.2953	24.6093	25.7701	25.5194	25.1359	8	8	8	22.3	22.3	22.3	53.162	0	35.59	852540000	41	5081800	441470	3774000	19543000	6657800	5635200	0	14916	49729	985950	115400	327830	5	4	5	9	8	4	0	0	0	3	1
P07093	P07093	Glia-derived nexin	SERPINE2	26.8053	26.3552	26.4802	26.5789	26.7459	25.1578	25.6184	24.1748	24.762	24.156	25.89	25.8683	9	9	9	27.6	27.6	27.6	44.002	0	52.394	348580000	46	5610200	1021500	1535800	5854500	1525800	0	0	14015	6885.7	275790	0	0	17	6	2	8	11	0	0	0	0	2	0
P07099	P07099	Epoxide hydrolase 1	EPHX1	28.377	28.9681	28.8253	29.2914	28.282	28.2159	28.5825	29.8084	30.73	29.1225	25.3786	28.511	20	20	20	51.9	51.9	51.9	52.948	0	74.661	3523900000	146	13681000	5454700	37672000	43482000	5811200	15453000	526420	1242400	1317500	7233100	58821	3602500	13	12	33	29	12	16	3	2	1	12	1
P07195;Q6ZMR3	P07195	L-lactate dehydrogenase B chain	LDHB	34.5128	34.7009	34.5175	34.564	34.0188	34.7063	33.9489	34.33	33.3724	34.6722	34.3296	34.6317	20	18	18	69.8	64.4	64.4	36.638	0	323.31	156450000000	1220	1116700000	780470000	1965600000	1703400000	567570000	1725900000	28289000	45322000	10161000	753790000	58940000	446580000	165	177	177	112	123	161	20	22	7	87	31
P07237	P07237	Protein disulfide-isomerase	P4HB	31.0859	30.8994	31.1997	31.4751	30.6413	30.3984	32.1299	32.131	33.0882	30.9361	31.5862	31.0312	27	27	27	63.6	63.6	63.6	57.116	0	323.31	17038000000	590	64444000	18033000	118050000	136930000	33235000	43694000	5861800	5512100	5640000	28177000	5394400	21844000	88	49	87	82	67	63	21	15	9	37	13
P07339	P07339	Cathepsin D;Cathepsin D light chain;Cathepsin D heavy chain	CTSD	29.0053	28.5212	29.1543	28.0994	27.493	28.0836	24.8495	26.2892	27.9687	28.0173	25.3022	25.1057	11	11	11	34.7	34.7	34.7	44.552	0	92.104	1902400000	106	22763000	9633100	33962000	18483000	2023400	7099600	0	62794	314690	5376000	259190	151650	18	18	25	17	7	9	0	0	1	10	1
P07355;A6NMY6	P07355;A6NMY6	Annexin A2;Putative annexin A2-like protein	ANXA2;ANXA2P2	36.7802	37.1143	36.9522	37.1297	36.8135	37.0491	38.9769	39.1839	37.961	38.6905	37.9426	39.2749	38	38	38	82.3	82.3	82.3	38.604	0	323.31	1281500000000	6016	4534500000	3207200000	7323900000	8095100000	3329000000	6556200000	905190000	1259000000	224570000	10666000000	798130000	8818400000	582	598	657	349	473	609	235	183	57	769	191
P07384	P07384	Calpain-1 catalytic subunit	CAPN1	28.7234	28.5092	28.9099	29.0326	28.5897	28.7613	26.0664	26.7874	28.4608	30.0377	27.0298	29.5257	25	25	25	49.6	49.6	49.6	81.889	0	78.79	3044600000	185	10934000	5276800	14239000	16074000	6261600	17330000	50947	64071	143410	10823000	39594	3334900	25	18	30	27	18	26	1	0	1	18	1
P07437;A6NNZ2	P07437	Tubulin beta chain	TUBB	33.5953	33.6628	33.7819	34.3824	33.7185	33.8851	33.0029	33.6632	32.7746	33.68	32.2194	32.892	29	6	5	71.4	19.6	16.2	49.67	0	193.76	92591000000	869	512710000	274940000	949920000	1248300000	398230000	779520000	15921000	28508000	6811000	282150000	19498000	112980000	92	103	121	86	88	113	17	29	7	63	28
P07686	P07686	Beta-hexosaminidase subunit beta;Beta-hexosaminidase subunit beta chain B;Beta-hexosaminidase subunit beta chain A	HEXB	27.8541	26.814	27.1311	27.0621	27.1852	26.6026	27.5027	25.9422	27.5738	26.441	26.2578	26.6702	12	12	12	30.9	30.9	30.9	63.111	0	49.653	814140000	61	7005200	833730	4293600	9672900	2553900	1516400	41573	110130	111950	1125100	124430	684750	10	8	7	11	12	4	1	0	0	3	0
P07737	P07737	Profilin-1	PFN1	35.0541	35.4194	34.82	34.8223	34.2674	34.9217	33.6109	34.3502	33.3055	34.2562	33.4353	33.9872	13	13	9	95	95	56.4	15.054	0	289.01	164690000000	1076	2742400000	1860900000	4117800000	3236500000	1214600000	3161600000	54535000	81454000	19284000	1056000000	86952000	667250000	169	153	147	110	119	149	11	27	6	79	19
P07741	P07741	Adenine phosphoribosyltransferase	APRT	30.0651	29.2835	28.4138	29.6952	29.3613	28.7068	25.0511	25.1513	25.6965	28.9125	27.3513	28.4824	10	10	10	71.1	71.1	71.1	19.608	0	233.53	3254000000	144	55482000	22422000	30364000	74033000	20700000	43248000	0	0	39137	17481000	727770	6668000	26	18	20	21	17	24	0	0	0	9	2
P07814	P07814	Bifunctional glutamate/proline--tRNA ligase;Glutamate--tRNA ligase;Proline--tRNA ligase	EPRS	32.4388	32.2325	32.4154	32.9634	32.3872	32.4581	31.7472	32.5484	32.6565	32.2424	31.2466	31.8816	78	78	77	61.6	61.6	61	170.59	0	323.31	34558000000	1119	43735000	20812000	88207000	111620000	33607000	74209000	985660	4525900	1752200	26408000	927010	14645000	139	116	164	190	119	158	19	23	7	75	13
P07900;Q58FG0;Q58FG1	P07900	Heat shock protein HSP 90-alpha	HSP90AA1	34.1811	34.605	34.7075	33.9657	34.0734	34.4185	33.601	34.4602	33.9213	34.2106	34.1686	34.3406	46	29	27	68	45.8	42.8	84.659	0	323.31	133280000000	1970	471150000	330110000	973980000	565460000	307190000	755050000	11187000	23705000	5485400	347530000	34802000	213100000	272	279	237	189	195	265	25	42	6	153	61
P07910;P0DMR1;O60812;B7ZW38;B2RXH8	P07910;P0DMR1;O60812;B7ZW38;B2RXH8	Heterogeneous nuclear ribonucleoproteins C1/C2;Heterogeneous nuclear ribonucleoprotein C-like 4;Heterogeneous nuclear ribonucleoprotein C-like 1;Heterogeneous nuclear ribonucleoprotein C-like 3;Heterogeneous nuclear ribonucleoprotein C-like 2	HNRNPC;HNRNPCL4;HNRNPCL1;HNRNPCL3;HNRNPCL2	30.3475	30.7945	30.4102	30.9058	30.8312	29.8891	30.5436	29.1036	31.6688	30.4961	30.2327	30.1819	16	16	16	50.3	50.3	50.3	33.67	0	227.71	10673000000	256	48462000	31753000	156490000	181310000	50278000	74170000	3527000	796870	4308900	55362000	2746700	18623000	34	27	30	47	28	30	7	1	1	21	3
P07942	P07942	Laminin subunit beta-1	LAMB1	29.29	29.6647	28.8763	29.681	28.9315	28.2668	26.1798	25.8243	25.5209	25.2125	26.3177	23.7426	39	39	39	36.4	36.4	36.4	198.04	0	265.18	2544200000	253	5074600	3747800	6112700	12678000	3069500	3308400	31995	30577	21883	237370	38396	28937	44	44	37	58	33	27	1	1	0	6	1
P07947;P06239;P09769	P07947	Tyrosine-protein kinase Yes	YES1	27.2537	27.4359	28.6744	28.7772	27.3387	28.924	27.3923	28.0041	24.4497	27.88	26.5897	28.6644	19	19	10	46.2	46.2	30.2	60.801	0	99.336	1835700000	130	4462700	3181700	16024000	19628000	3718200	17332000	281720	472930	19890	5316300	0	2989300	10	8	29	27	9	25	0	3	0	9	0
P07954	P07954	Fumarate hydratase, mitochondrial	FH	30.0846	30.5864	30.3935	30.1556	29.9882	30.3112	29.8669	29.61	30.7063	30.1044	29.809	29.7781	16	16	16	47.3	47.3	47.3	54.636	0	247.04	7856800000	280	35407000	27241000	66484000	73901000	22249000	56345000	1039000	1540600	950680	17197000	2358000	9557900	33	38	39	33	26	47	6	3	2	24	9
P07996	P07996	Thrombospondin-1	THBS1	26.2745	23.0304	25.4202	36.3868	36.1869	27.7286	26.0482	24.0299	27.1927	29.4105	28.8638	29.8973	72	72	22	69.7	69.7	21	129.38	0	323.31	127220000000	1052	1179200	93910	1691600	1477200000	559750000	3674600	205.03	65035	99194	3357400	664820	4170900	10	2	4	473	477	19	0	0	0	18	7
P08069;P06213;P14616	P08069	Insulin-like growth factor 1 receptor;Insulin-like growth factor 1 receptor alpha chain;Insulin-like growth factor 1 receptor beta chain	IGF1R	29.1644	27.6851	29.2093	29.0568	28.825	29.838	29.5935	30.8981	28.1951	30.551	27.7091	30.3231	38	38	38	39.9	39.9	39.9	154.79	0	213.08	4095600000	256	6711900	899290	12710000	8527200	3674600	11479000	459660	1594100	85952	8757600	232860	5995400	30	12	38	30	19	44	7	6	1	35	2
P08133	P08133	Annexin A6	ANXA6	31.7872	31.4748	31.8933	32.3411	32.2772	32.2005	34.7494	34.8896	34.6646	34.7286	33.9055	35.3092	50	50	50	71.6	71.6	71.6	75.872	0	323.31	61792000000	1606	69627000	26856000	118270000	200910000	62522000	125130000	27167000	32399000	10840000	372430000	24798000	366070000	102	70	131	121	125	119	65	58	22	221	63
P08134	P08134	Rho-related GTP-binding protein RhoC	RHOC	25.2517	25.3157	27.9077	27.8339	27.7185	23.8298	26.53	24.9719	25.7061	26.9845	27.9627	28.473	9	2	2	65.3	18.7	18.7	22.006	0	18.507	890550000	40	3661300	1030000	31167000	31124000	13626000	4774000	0	0	56557	9819100	1215600	14846000	3	3	6	6	3	3	0	0	0	5	2
P08174	P08174	Complement decay-accelerating factor	CD55	34.0055	33.7007	33.9654	33.5638	33.8235	33.9546	34.3233	34.7144	33.1492	35.2408	35.5336	36.0425	17	17	17	57.2	57.2	57.2	41.4	0	323.31	121130000000	1234	538410000	212470000	702210000	635320000	378450000	658320000	39331000	56438000	7062200	828700000	149770000	1059900000	137	111	132	94	145	117	37	48	5	86	58
P08195	P08195	4F2 cell-surface antigen heavy chain	SLC3A2	36.3417	36.3277	36.6336	36.7342	36.5252	37.1079	37.0149	37.8148	36.6163	37.0878	36.5514	37.5086	40	40	40	64.9	64.9	64.9	67.993	0	323.31	711160000000	4456	2679400000	1355700000	4035300000	4825400000	1989600000	4277100000	154840000	399240000	83161000	2744000000	175890000	1802900000	486	365	540	401	470	676	105	141	35	511	111
P08237	P08237	ATP-dependent 6-phosphofructokinase, muscle type	PFKM	29.7997	29.5987	30.4765	29.9531	29.5223	29.763	28.62	30.0105	30.2051	30.1745	26.6871	29.0147	29	27	26	50.4	48.1	46.9	85.182	0	323.31	6134300000	280	25485000	17473000	43887000	39008000	11810000	27799000	280480	654540	490630	15778000	0	3221200	39	27	59	37	29	48	4	3	1	19	0
P08238;Q58FF7	P08238	Heat shock protein HSP 90-beta	HSP90AB1	36.4416	36.5494	36.436	36.1804	36.2342	36.3569	36.3295	36.59	36.4269	36.6863	36.4856	36.8102	57	57	33	77.1	77.1	49.2	83.263	0	323.31	563180000000	4363	2200100000	1325800000	3471400000	2477200000	1307600000	2772100000	84587000	119020000	41318000	1877300000	193150000	1196300000	576	534	627	409	430	508	88	105	38	326	113
P08243	P08243	Asparagine synthetase [glutamine-hydrolyzing]	ASNS	29.0556	28.7273	29.012	29.5031	28.6205	29.0715	26.4998	28.1104	29.8592	29.7608	25.1643	29.7946	24	24	24	53.5	53.5	53.5	64.369	0	137.92	3522300000	178	13604000	5548400	16617000	36180000	4276900	22695000	0	221640	562420	11497000	0	10257000	17	16	22	39	7	32	0	0	0	15	0
P08572	P08572	Collagen alpha-2(IV) chain;Canstatin	COL4A2	24.7907	25.1821	25.2632	26.2447	24.9597	25.1153	25.8974	24.686	24.5589	25.2721	27.3093	25.0378	4	4	4	3.3	3.3	3.3	167.55	0	10.693	171220000	16	9505.9	0	293220	1050200	66809	398920	18656	0	8643.2	110230	0	58170	0	0	3	7	2	3	0	0	0	1	0
P08579	P08579	U2 small nuclear ribonucleoprotein B	SNRPB2	26.9999	27.4619	27.8757	26.9791	26.8693	27.5231	25.3579	24.9364	27.0321	27.3302	24.7879	26.8434	10	10	8	48	48	41.3	25.486	0	26.183	947060000	78	14209000	7766200	23652000	20538000	3661100	18174000	0	49190	118430	3697900	285980	2555600	19	14	6	10	7	11	0	0	0	2	1
P08581	P08581	Hepatocyte growth factor receptor	MET	26.2714	26.1045	26.7604	26.795	26.7894	26.9749	26.556	28.1302	27.5776	27.6899	25.7022	27.6683	19	19	18	18.6	18.6	18.1	155.54	0	51.094	738380000	63	496250	309280	1725600	2305700	479060	1988900	22260	111610	49618	2228700	0	1303700	4	3	6	10	4	11	1	1	0	9	0
P08621	P08621	U1 small nuclear ribonucleoprotein 70 kDa	SNRNP70	28.3832	28.0529	28.6133	29.587	28.5184	27.7355	27.7628	28.8195	28.631	28.0192	27.1263	28.3686	16	16	16	43.5	43.5	43.5	51.556	0	46.839	2583800000	115	16613000	10460000	46623000	53281000	9875500	7217000	310220	811790	503820	4512400	90287	1686900	20	19	18	19	12	13	1	2	1	5	1
P08648	P08648	Integrin alpha-5;Integrin alpha-5 heavy chain;Integrin alpha-5 light chain	ITGA5	31.8673	31.7066	31.5526	32.2395	31.7351	31.7616	32.7135	33.2691	31.8455	32.1676	29.4982	32.1429	28	28	28	39.8	39.8	39.8	114.54	0	323.31	26738000000	596	79101000	34232000	103620000	187980000	49436000	104320000	6409300	9024900	1401900	57466000	862650	34592000	82	61	58	66	68	86	20	27	3	38	5
P08670;P17661;P41219	P08670	Vimentin	VIM	30.5378	32.1563	31.5707	30.6606	30.3843	30.1377	32.481	32.8105	34.0694	31.6209	31.733	31.0141	37	34	33	73.4	69.7	67.8	53.651	0	323.31	19768000000	561	55142000	85192000	179010000	83577000	25981000	39344000	7788100	8892400	9510300	55807000	9352100	21803000	63	100	83	52	35	46	28	20	13	47	22
P08708	P08708	40S ribosomal protein S17	RPS17	31.3779	31.8072	31.3853	31.3571	31.5989	31.2117	30.8807	30.9442	31.1673	31.6082	30.7567	31.861	8	8	8	59.3	59.3	59.3	15.55	0	323.31	17420000000	210	377120000	404550000	564580000	827390000	270230000	571440000	11333000	12483000	9211500	233860000	21274000	180560000	31	35	17	26	21	23	4	9	4	11	8
P08754	P08754	Guanine nucleotide-binding protein G(k) subunit alpha	GNAI3	32.1551	32.2106	32.1199	31.7191	31.82	32.5235	32.4198	32.5676	32.0782	32.3169	30.0679	32.0512	16	10	10	57.9	38.7	38.7	40.532	0	323.31	25863000000	334	181760000	124860000	331300000	277310000	110440000	363560000	13528000	21252000	6945300	186260000	3139200	103850000	41	42	41	36	34	41	10	14	4	28	2
P08758	P08758	Annexin A5	ANXA5	34.9167	34.8992	34.5461	34.9921	34.5901	34.8898	37.0802	37.1536	36.1894	36.7507	35.9875	38.0297	33	33	33	86.2	86.2	86.2	35.936	0	323.31	332490000000	2269	1253800000	730060000	1545200000	2018900000	790150000	1594600000	232470000	303760000	86805000	2719500000	187520000	3650600000	184	171	206	144	158	187	79	82	28	288	80
P08865	P08865	40S ribosomal protein SA	RPSA	31.9714	32.0284	32.2095	32.5457	31.9478	31.8092	30.0788	31.5993	31.3782	31.3377	30.1521	30.7951	14	14	14	60.7	60.7	60.7	32.854	0	289.54	24914000000	361	345210000	113010000	411290000	472090000	208820000	232770000	1429400	7059400	2665500	89710000	3542700	28909000	50	41	52	44	48	45	6	7	2	23	6
P08913	P08913	Alpha-2A adrenergic receptor	ADRA2A	27.6453	27.805	28.1395	28.0861	28.4585	28.341	27.7758	29.6136	29.3909	29.6431	26.7213	28.8432	6	6	6	18.5	18.5	18.5	50.646	0	99.659	1795100000	117	6114500	3324100	34786000	33031000	7265200	15902000	689410	5576800	1168600	19407000	603090	10217000	13	9	22	18	13	11	1	4	1	9	1
P08962	P08962	CD63 antigen	CD63	29.3851	28.8885	28.5925	27.3363	27.3633	28.889	26.7879	30.519	29.4801	30.8467	25.468	30.4458	3	3	3	16.8	16.8	16.8	25.636	0	31.32	4772800000	105	85834000	28399000	149200000	73417000	14132000	114940000	3191700	7594800	1438200	114630000	4401400	84658000	14	12	12	7	5	11	2	4	2	15	1
P09012	P09012	U1 small nuclear ribonucleoprotein A	SNRPA	28.6754	28.7199	28.8218	27.8373	28.4196	28.276	26.1361	24.5161	28.2686	28.6856	26.6585	27.9266	7	5	5	35.8	30.5	30.5	31.279	0	41.832	2102600000	51	22816000	11866000	48724000	28706000	10287000	37223000	0	303140	403340	11903000	0	2981200	4	7	11	9	5	10	0	1	0	3	0
P09104	P09104	Gamma-enolase	ENO2	31.3369	30.6802	31.5902	29.4037	29.976	31.2993	25.4798	25.2712	28.9947	28.3971	26.2139	30.1185	13	8	8	47.7	32.3	32.3	47.268	0	73.154	10012000000	79	282560000	4573500	186140000	4148700	2331700	17463000	0	25651	48791	1108900	0	2230500	14	14	13	6	6	14	0	0	0	2	0
P09211	P09211	Glutathione S-transferase P	GSTP1	33.9627	34.1724	34.0687	33.7815	33.583	34.0803	32.4411	32.3798	32.8012	32.714	32.4189	33.0342	17	17	17	71.9	71.9	71.9	23.356	0	323.31	89203000000	829	1301000000	652440000	1989200000	1588100000	578050000	1546800000	14881000	14745000	8781000	227700000	17508000	170210000	126	108	154	72	98	113	12	13	5	36	13
P09382	P09382	Galectin-1	LGALS1	30.3584	29.9385	29.9887	29.8562	29.6965	29.7217	28.9021	29.8538	30.7424	29.4358	28.0909	29.3924	9	9	9	71.9	71.9	71.9	14.716	0	122.56	6532300000	203	145680000	49872000	178810000	135560000	46973000	112610000	1169200	2996900	1564000	29827000	1312500	19438000	41	33	25	26	22	24	4	2	0	10	1
P09429;B2RPK0	P09429;B2RPK0	High mobility group protein B1;Putative high mobility group protein B1-like 1	HMGB1;HMGB1P1	29.1799	29.3159	29.6655	28.937	28.6759	29.3388	26.0105	28.57	30.0227	28.5382	29.2543	28.6336	5	5	4	24.2	24.2	18.6	24.893	0	32.091	4170600000	162	80595000	56454000	270530000	44424000	35186000	140880000	0	1358500	2638300	33921000	5737400	23371000	25	31	30	12	18	25	0	1	1	7	2
P09488	P09488	Glutathione S-transferase Mu 1	GSTM1	28.9581	28.4134	28.7627	29.1294	28.8044	28.6473	26.4904	27.9886	29.9975	27.9697	27.6223	28.7358	10	10	2	51.8	51.8	11.5	25.712	0	86.786	2811000000	123	35545000	7777000	31433000	51650000	22101000	26044000	136330	267600	1014000	5700400	0	5731900	22	14	20	18	20	15	1	0	0	7	0
P09493	P09493	Tropomyosin alpha-1 chain	TPM1	28.541	27.4201	28.3919	27.7925	28.0853	28.2842	28.4137	25.9639	24.3363	27.6559	26.1216	27.1029	15	6	6	36.3	17.3	17.3	32.708	0	24.831	1623400000	63	21719000	4180700	22200000	9888800	4909700	34688000	1061000	56623	15182	2121500	0	622120	15	5	10	5	5	13	4	0	0	4	0
P09525	P09525	Annexin A4	ANXA4	29.8731	29.9896	30.3936	30.5888	30.7601	30.7663	32.9516	32.7915	33.1772	33.3952	32.3671	33.9138	25	25	25	70.2	70.2	70.2	35.882	0	323.31	20921000000	516	31916000	18349000	63364000	70417000	37931000	86173000	13724000	19354000	6836100	325380000	13316000	264190000	24	28	31	43	34	43	21	27	5	76	19
P09543	P09543	2,3-cyclic-nucleotide 3-phosphodiesterase	CNP	30.7975	30.4793	31.1358	30.9113	30.9239	31.2472	30.9043	31.2909	31.0058	30.9409	30.367	31.2059	25	25	25	57	57	57	47.578	0	323.31	13480000000	423	58024000	22313000	148410000	71988000	37798000	88239000	1987100	4168800	800210	33209000	1467900	30852000	65	38	67	38	55	56	8	7	0	30	7
P09601	P09601	Heme oxygenase 1	HMOX1	27.3091	26.032	26.8593	26.9836	27.7071	26.7849	26.2528	25.5823	26.2759	26.1879	25.9077	25.7421	8	8	8	42	42	42	32.818	0	63.025	556570000	33	3552500	0	15844000	6081700	7954400	6002800	22169	18106	0	279500	0	0	4	0	12	6	6	3	0	0	0	2	0
P09622	P09622	Dihydrolipoyl dehydrogenase, mitochondrial	DLD	27.0349	27.0889	26.5925	27.0515	26.7248	26.8789	24.5172	26.4663	23.5284	26.9566	28.4097	25.8911	8	8	8	25	25	25	54.177	0	42.971	862000000	90	7485100	1458800	7810600	9976000	1709600	6541400	182040	46802	37022	2521300	1061600	351460	18	8	13	13	11	16	0	0	0	7	4
P09651;Q32P51	P09651;Q32P51	Heterogeneous nuclear ribonucleoprotein A1;Heterogeneous nuclear ribonucleoprotein A1, N-terminally processed;Heterogeneous nuclear ribonucleoprotein A1-like 2	HNRNPA1;HNRNPA1L2	32.847	33.4579	33.1328	32.3697	32.0657	32.5507	31.8775	31.4432	33.3994	32.1019	32.192	32.6073	16	15	15	46.2	46.2	46.2	38.746	0	309.88	35282000000	550	304510000	208600000	483990000	229550000	139970000	257110000	5348900	17291000	12781000	132900000	22900000	145180000	82	81	92	43	58	60	6	7	10	36	21
P09661	P09661	U2 small nuclear ribonucleoprotein A	SNRPA1	28.069	29.3972	28.7836	28.6194	28.3853	29.0136	26.0628	27.1819	28.569	27.838	29.2789	27.5307	10	10	10	59.6	59.6	59.6	28.415	0	136.17	2735900000	144	18064000	16703000	74936000	56550000	21712000	66813000	269580	261020	597830	10438000	3115500	4128000	15	24	24	19	16	26	1	1	0	6	4
P09758	P09758	Tumor-associated calcium signal transducer 2	TACSTD2	29.1767	28.6874	29.0111	29.0546	29.281	29.2454	29.2148	29.9978	28.8901	30.1823	25.0218	29.4498	10	10	10	36.2	36.2	36.2	35.709	0	68.735	4104300000	165	29946000	11039000	66387000	47657000	21515000	61424000	1385800	3844400	404590	38782000	406360	10372000	21	11	26	18	17	29	4	6	0	21	1
P09874	P09874	Poly [ADP-ribose] polymerase 1	PARP1	30.4894	30.87	30.8023	30.534	29.7939	30.4069	27.0461	29.0199	29.5437	30.5957	28.2277	29.8473	47	47	47	54.8	54.8	54.8	113.08	0	289.61	8768200000	391	20528000	14784000	50658000	37426000	5805700	29726000	31394	257570	237280	9134300	325080	3013400	62	77	78	58	20	57	1	0	0	22	1
P09960	P09960	Leukotriene A-4 hydrolase	LTA4H	31.004	31.0637	31.3559	30.6252	30.5258	31.1179	27.543	28.4126	28.3012	30.6489	27.4371	29.6349	30	30	30	61.7	61.7	61.7	69.284	0	323.31	10290000000	420	45575000	27447000	78493000	50269000	18671000	50619000	159690	261530	186970	17337000	241240	4742600	56	55	80	55	48	65	4	3	0	28	2
P09972	P09972	Fructose-bisphosphate aldolase C	ALDOC	31.8248	32.3526	32.288	31.485	31.679	32.2658	30.6343	30.2485	31.4352	31.5555	31.843	30.9745	19	13	13	61.3	47	47	39.455	0	155.36	33774000000	317	124160000	111990000	449220000	232520000	73587000	334320000	3060600	2678100	2626300	85935000	11377000	36956000	36	40	54	36	26	39	5	6	5	25	12
Q71UI9;P0C0S5	Q71UI9;P0C0S5	Histone H2A.V;Histone H2A.Z	H2AFV;H2AFZ	31.1298	32.4125	32.3228	32.4921	31.1585	30.3521	33.1922	32.0887	34.37	31.5474	33.7606	32.8075	6	6	4	53.9	53.9	46.9	13.509	0	155.96	25637000000	325	320740000	491050000	1046300000	1449500000	212570000	198920000	89252000	68285000	126960000	383110000	289470000	451250000	31	37	61	37	27	27	13	5	1	24	15
P0DMV9;P0DMV8	P0DMV9;P0DMV8	Heat shock 70 kDa protein 1B;Heat shock 70 kDa protein 1A	HSPA1B;HSPA1A	34.4984	34.8543	34.5122	34.8367	34.6254	34.9072	33.9678	34.2049	34.1889	34.8499	34.1266	34.645	38	34	21	74.7	69.4	44.8	70.051	0	323.31	164610000000	1873	581290000	377230000	1001000000	1008100000	459020000	968780000	16077000	21079000	10352000	412110000	36214000	252900000	225	214	253	170	202	269	33	47	15	157	62
P0DN76;Q01081;Q8WU68	P0DN76;Q01081	Splicing factor U2AF 35 kDa subunit	U2AF1	29.0889	28.7642	28.5949	29.4145	29.1715	28.7137	28.8262	27.4698	28.5215	28.0539	25.476	28.0739	9	9	9	48.3	48.3	48.3	27.872	0	151.72	2794900000	133	49120000	24372000	54702000	45749000	27555000	29659000	1306200	248080	368290	14906000	1085000	5008100	17	17	20	22	16	24	2	0	1	5	1
P0DN79;P35520	P0DN79;P35520	Cystathionine beta-synthase	CBS	29.4789	29.8072	29.7589	29.4129	28.8587	29.7832	25.6698	29.5095	29.3655	29.6943	29.4115	29.3044	18	18	18	54.3	54.3	54.3	60.586	0	213.77	4783900000	160	17298000	10683000	44334000	44055000	7872300	40740000	31665	1526100	605680	10948000	1086000	4817800	15	12	25	28	18	25	0	4	1	10	2
P0DP25;P0DP24;P0DP23;P02585	P0DP25;P0DP24;P0DP23			27.6125	28.3649	26.7589	26.8833	27.2644	23.4152	27.6509	26.0475	24.4887	28.0349	31.9544	28.966	10	10	8	81.2	81.2	76.5	16.837	0	69.874	1558800000	89	28418000	32473000	8850700	15774000	8231300	0	1086200	267800	11718	11709000	40061000	26320000	13	19	8	4	8	3	2	0	0	6	11
P10155	P10155	60 kDa SS-A/Ro ribonucleoprotein	TROVE2	27.263	27.4067	27.4608	27.4584	27.2521	27.4357	26.0198	25.2242	27.2237	27.9261	25.7039	28.0101	13	13	13	28.3	28.3	28.3	60.67	0	55.218	1116000000	100	5188100	2272800	7947600	9284500	1882300	6408900	36038	15877	83439	4036700	0	1325100	15	13	14	15	6	20	0	0	0	9	0
P10301	P10301	Ras-related protein R-Ras	RRAS	27.932	28.0637	28.133	28.4682	28.4338	28.7263	28.5716	28.8553	29.001	29.091	28.201	28.6363	12	12	10	59.6	59.6	54.6	23.48	0	47.884	2486500000	157	16928000	6472200	28430000	39723000	3817600	35723000	1082800	1472800	503330	20668000	946470	9996900	16	14	21	21	7	33	5	2	0	22	2
P10321	P10321	HLA class I histocompatibility antigen, Cw-7 alpha chain	HLA-C	31.7616	31.1444	31.6336	31.7586	32.4106	31.9227	32.533	33.1791	32.8452	32.964	32.7814	33.1431	12	12	5	38.5	38.5	15.3	40.648	0	317.2	28711000000	366	183050000	59353000	187050000	273670000	194110000	224210000	18357000	22163000	6416000	267370000	28794000	224330000	42	24	43	37	35	40	14	17	4	30	15
P10412;P22492;Q02539	P10412	Histone H1.4	HIST1H1E	29.6387	31.3617	30.6477	31.4035	29.6296	28.7967	31.4586	31.6388	33.5328	30.008	32.1827	29.8624	5	5	1	26	26	7.3	21.865	0	23.637	12653000000	115	51188000	195410000	351180000	489090000	41372000	63395000	18205000	19984000	25151000	53604000	47168000	50126000	7	21	20	9	9	8	5	4	5	7	9
P10586	P10586	Receptor-type tyrosine-protein phosphatase F	PTPRF	29.2798	29.2359	29.6848	29.2647	29.2532	29.537	29.2242	30.3148	28.6413	29.5826	25.5975	28.7834	51	51	43	39.6	39.6	34.5	212.88	0	292.29	4546700000	390	4997700	2028400	10876000	9688100	2396900	9334300	190980	523280	51838	4252200	35316	641300	44	41	65	55	30	69	10	8	0	35	1
P10599	P10599	Thioredoxin	TXN	32.6199	32.0533	31.5875	32.52	31.207	31.3343	25.702	30.2853	30.3479	30.7607	25.9205	30.8221	7	7	7	62.9	62.9	62.9	11.737	0	37.653	20948000000	251	623580000	265990000	538730000	871950000	73081000	434860000	6041500	4537300	2866100	93904000	8658100	68417000	64	35	39	36	35	22	2	1	1	6	1
P10644	P10644	cAMP-dependent protein kinase type I-alpha regulatory subunit;cAMP-dependent protein kinase type I-alpha regulatory subunit, N-terminally processed	PRKAR1A	29.2262	28.8734	29.1574	29.0115	28.6935	29.2612	25.3144	28.3736	28.3106	29.0791	29.1353	28.1697	18	18	16	51.7	51.7	47.5	42.981	0	111.57	3551700000	158	23285000	9295300	44152000	48567000	9626300	33638000	59618	395810	131730	11947000	1244900	4590700	21	18	25	25	10	23	2	1	0	13	5
P10646	P10646	Tissue factor pathway inhibitor	TFPI	27.3532	25.3345	27.2881	27.7537	27.6281	26.8671	24.4974	27.2092	24.166	27.8941	25.6076	28.2499	10	10	10	33.9	33.9	33.9	35.015	0	71.631	919930000	91	12620000	907040	5664200	22366000	11163000	5636100	0	163210	0	5593100	117300	6534900	18	3	8	13	14	9	0	0	0	5	1
P10768	P10768	S-formylglutathione hydrolase	ESD	29.5984	30.2103	30.2521	29.3888	29.3677	29.9604	25.1757	28.2015	28.4788	28.2176	27.3124	29.2013	12	12	12	66.3	66.3	66.3	31.462	0	247.07	4773700000	127	36219000	42849000	97076000	68607000	18246000	62426000	67508	473910	302540	10149000	402600	4157500	9	17	31	14	10	25	1	2	0	7	3
P10809	P10809	60 kDa heat shock protein, mitochondrial	HSPD1	34.0716	34.1494	33.8615	34.2971	33.557	33.3978	34.425	33.6674	35.759	33.8605	35.0863	34.1266	35	35	35	72.3	72.3	72.3	61.054	0	323.31	112400000000	1643	456360000	250400000	785900000	756880000	226410000	392660000	27228000	24025000	38933000	269820000	89278000	194530000	215	194	197	170	130	185	40	37	35	139	105
P10909	P10909	Clusterin;Clusterin beta chain;Clusterin alpha chain	CLU	30.1245	28.3818	28.8077	30.6885	29.7618	29.3764	28.9233	27.8093	27.0629	27.9341	28.2658	28.1924	11	11	11	31.2	31.2	31.2	52.494	0	125.85	4508100000	124	50337000	7684000	21215000	89296000	28234000	32164000	838260	539340	99244	3451200	793580	2618800	21	11	14	22	21	16	5	0	0	8	1
P11021	P11021	78 kDa glucose-regulated protein	HSPA5	32.773	33.1401	32.9423	33.07	32.5578	32.3691	34.0165	33.614	34.8385	33.5296	34.2192	33.3141	29	28	28	48.8	48.8	48.8	72.332	0	323.31	59930000000	1162	228080000	146660000	426900000	369620000	131670000	211890000	23822000	23473000	17467000	245390000	48036000	124650000	154	141	137	120	118	115	42	38	23	101	46
P11047	P11047	Laminin subunit gamma-1	LAMC1	30.3594	30.8044	30.0742	30.4015	30.2973	29.6829	27.7303	29.129	27.8274	26.7486	27.6568	25.2038	41	41	41	38.4	38.4	38.4	177.6	0	309.4	5581100000	388	11933000	9611100	14487000	22042000	7944900	8290500	114220	289100	50727	494950	162460	0	59	75	52	71	62	53	2	4	1	6	2
P11142	P11142	Heat shock cognate 71 kDa protein	HSPA8	35.1154	35.2943	35.2757	35.2216	34.9441	35.196	35.0305	35.4815	35.108	35.6874	35.1935	35.1945	42	42	27	78.3	78.3	58.5	70.897	0	323.31	266160000000	3052	859720000	534020000	1617600000	1598800000	571240000	1372500000	35795000	47030000	17444000	951620000	71906000	387850000	399	378	400	264	288	404	61	70	19	280	97
P11166	P11166	Solute carrier family 2, facilitated glucose transporter member 1	SLC2A1	30.9805	31.0504	30.3088	31.3982	31.4067	31.1897	32.6699	32.6892	30.872	32.9427	31.3165	31.8078	10	10	10	20.1	20.1	20.1	54.083	0	276.47	19911000000	340	167270000	81116000	149370000	289740000	128680000	214920000	18042000	21381000	3557000	353780000	7385600	96368000	43	29	34	24	33	48	13	8	2	31	11
P11171	P11171	Protein 4.1	EPB41	26.1075	26.1903	27.019	27.3107	26.1933	27.3043	25.9308	26.8862	26.0691	27.0628	25.681	25.3595	15	14	14	24.4	22.7	22.7	97.016	0	41.905	879090000	55	905620	446360	5452400	5057000	773210	4109700	0	45988	19604	1000300	2546800	87010	2	1	11	18	4	14	0	0	0	4	1
P11172	P11172	Uridine 5-monophosphate synthase;Orotate phosphoribosyltransferase;Orotidine 5-phosphate decarboxylase	UMPS	26.3668	26.3745	27.1066	28.2507	27.1416	27.3023	26.0252	24.4209	24.2154	27.4246	27.4284	27.0407	18	18	18	48.1	48.1	48.1	52.221	0	101.52	1042500000	64	2113200	483120	8401500	15526000	1679300	6207500	0	0	0	4252500	172060	1261400	3	3	11	17	2	11	0	0	0	10	1
P11177	P11177	Pyruvate dehydrogenase E1 component subunit beta, mitochondrial	PDHB	27.2172	26.1161	26.3206	28.1191	25.8935	25.1957	26.4238	25.0355	27.7927	26.57	28.2068	26.7073	11	11	11	42.1	42.1	42.1	39.233	0	46.639	609430000	54	3439600	1406400	1462000	14432000	1308900	0	80720	23629	355390	2762300	1339900	2409600	7	3	3	21	3	0	1	0	0	6	5
P11216	P11216	Glycogen phosphorylase, brain form	PYGB	26.8561	27.326	27.0805	26.4949	26.6732	26.7882	25.3591	25.5942	26.6072	27.2355	24.6385	24.2777	19	16	14	31.4	28.1	25.1	96.695	0	47.876	672100000	52	2722800	1655600	5133000	1468700	467740	1891500	0	0	7615.7	332100	0	37146	11	9	9	5	3	13	0	0	0	1	0
P11233	P11233	Ras-related protein Ral-A	RALA	30.8782	31.1823	31.098	30.6805	30.9406	31.474	31.5966	30.6959	30.6315	31.3373	30.8164	31.7259	10	10	6	54.4	54.4	23.8	23.567	0	216.47	14424000000	279	160800000	124360000	362830000	168340000	101670000	355030000	11515000	6883500	1954700	178470000	12159000	118660000	30	36	37	24	29	32	11	7	3	23	6
P11234	P11234	Ras-related protein Ral-B	RALB	28.027	27.5718	27.6385	27.3192	27.6769	27.4428	28.4147	28.0815	24.7845	28.664	28.7357	28.6412	9	5	5	50.5	19.9	19.9	23.408	0	18.152	1501400000	65	19729000	13148000	17864000	27552000	21020000	25490000	2041800	476080	0	26208000	2253200	11036000	6	9	5	6	9	9	4	1	0	7	2
P11279	P11279	Lysosome-associated membrane glycoprotein 1	LAMP1	30.0052	30.4753	30.3516	30.195	30.128	30.5692	30.8853	31.5311	30.4666	31.5596	30.408	30.7293	8	8	8	18.7	18.7	18.7	44.882	0	121.49	9838600000	159	59383000	21593000	90896000	89624000	43463000	64015000	5415600	7836900	1246800	100830000	3191000	30326000	25	14	19	11	24	20	6	5	2	16	2
P11387;Q969P6	P11387	DNA topoisomerase 1	TOP1	26.9709	26.626	26.7226	27.0904	26.3589	25.6191	25.9244	27.8406	29.0392	27.0412	27.167	26.9447	15	15	15	23.4	23.4	23.4	90.725	0	42.492	711700000	71	2993100	837110	3993400	6007100	930540	1109100	73315	353990	351750	1011100	337470	731160	13	4	14	12	6	4	1	3	1	4	2
P11388	P11388	DNA topoisomerase 2-alpha	TOP2A	27.3473	27.3318	27.1464	28.8513	27.5226	27.4026	25.6516	25.4026	27.0674	26.0231	25.4958	27.1481	33	33	23	26.7	26.7	21	174.38	0	130.18	1212700000	130	1190500	581140	2589600	6843400	921200	2198600	0	11105	26309	212410	26660	370260	15	14	17	38	15	18	0	0	0	4	1
P11413	P11413	Glucose-6-phosphate 1-dehydrogenase	G6PD	32.0589	31.997	32.0007	32.0585	31.7869	31.8318	30.6995	31.4957	31.4562	32.1998	31.1657	31.5969	35	35	35	72	72	72	59.256	0	288.03	26350000000	769	105540000	48715000	152140000	183020000	57674000	120720000	906040	2310600	977180	58940000	1804300	20102000	120	91	115	101	91	115	9	10	2	48	11
P11498	P11498	Pyruvate carboxylase, mitochondrial	PC	27.8889	27.0518	27.6699	28.2535	26.8603	26.0364	26.0185	26.9212	28.8416	27.4476	26.6265	27.5204	18	18	18	23.4	23.4	23.4	129.63	0	70.863	1302900000	92	3562300	663650	3014000	8107600	893040	551420	65619	95454	324260	729980	3831200	244430	18	10	15	22	10	6	1	0	2	4	1
P11532	P11532	Dystrophin	DMD	26.3975	24.5379	26.1168	26.1504	26.411	26.4946	25.1413	27.4184	26.9623	26.2449	25.6123	26.5769	9	9	9	3.4	3.4	3.4	426.74	0	44.308	499460000	52	386350	44217	420710	625530	144570	527130	0	26109	8425.7	159310	0	180190	8	4	5	10	3	13	0	2	0	3	0
P11586	P11586	C-1-tetrahydrofolate synthase, cytoplasmic;Methylenetetrahydrofolate dehydrogenase;Methenyltetrahydrofolate cyclohydrolase;Formyltetrahydrofolate synthetase;C-1-tetrahydrofolate synthase, cytoplasmic, N-terminally processed	MTHFD1	32.6837	32.5669	33.0189	33.1188	32.6447	33.0339	32.0532	32.443	32.2825	32.8098	32.004	32.7824	51	51	51	72.4	72.4	72.4	101.56	0	323.31	47413000000	1042	114540000	53411000	206380000	198530000	72436000	170680000	2111100	3913500	2141800	58743000	3177500	25725000	158	139	153	136	123	132	19	14	5	62	20
P11717	P11717	Cation-independent mannose-6-phosphate receptor	IGF2R	29.4538	28.8693	29.4608	29.7994	29.5597	29.5067	28.7678	29.7989	29.3838	29.9068	28.5937	29.9073	58	58	58	33	33	33	274.37	0	323.31	4653600000	367	4047200	1148500	6846800	8441400	2623400	6882000	100060	336750	118460	3777000	170880	2149900	58	26	50	55	41	54	5	6	1	29	4
P11766	P11766	Alcohol dehydrogenase class-3	ADH5	30.5398	30.3	30.8281	30.357	29.9764	30.7769	28.5643	29.8119	30.1989	30.2171	28.2874	29.8087	14	14	14	49.5	49.5	49.5	39.724	0	170.84	8649900000	207	57113000	26763000	110390000	85445000	24815000	89145000	449100	1673200	696700	24117000	676150	11210000	22	22	34	29	16	31	3	4	1	19	2
P11802	P11802	Cyclin-dependent kinase 4	CDK4	27.1766	26.9637	27.7748	26.4977	26.1377	27.1796	25.6273	27.5469	28.0404	27.6832	25.7205	27.633	11	10	10	53.1	50.5	50.5	33.729	0	36.227	978010000	77	7158900	2292400	18107000	8797400	1417400	13449000	261680	397910	277900	5626300	191840	3147700	12	10	12	11	4	15	1	1	0	5	1
P11908	P11908	Ribose-phosphate pyrophosphokinase 2	PRPS2	26.9389	27.174	27.469	27.0598	26.8868	26.9665	26.1453	24.9875	24.9629	27.6149	25.699	27.2747	11	5	4	51.6	23.6	19.5	34.769	0	31.066	796320000	70	5505700	3791500	14424000	8537400	1637800	9679000	127950	124420	0	3679200	0	2263600	13	11	10	8	5	12	1	1	0	5	0
P11940;Q9H361;Q4VXU2;Q96DU9	P11940	Polyadenylate-binding protein 1	PABPC1	31.7835	31.9406	32.1242	31.7218	31.635	32.0599	31.6133	32.711	32.4862	32.1269	32.1776	31.7164	29	29	19	55	55	37.4	70.67	0	323.31	28822000000	695	99974000	63409000	180200000	162000000	62312000	136610000	2316400	5347200	1856500	52621000	7563600	26405000	85	88	101	77	66	90	12	21	4	51	27
P12004	P12004	Proliferating cell nuclear antigen	PCNA	31.2806	31.2098	31.1594	31.1086	30.891	31.0146	28.0212	28.8161	30.0466	30.7732	30.2755	30.3095	15	15	15	77.8	77.8	77.8	28.768	0	296.68	13025000000	330	121310000	55727000	212030000	157150000	62584000	135290000	358400	544380	645700	48350000	2375800	17686000	37	35	62	41	33	48	3	2	2	24	9
P12081	P12081	Histidine--tRNA ligase, cytoplasmic	HARS	29.5832	29.8718	29.9602	29.5584	29.6797	29.6715	28.6931	29.2998	29.1616	29.9683	30.0895	29.9246	25	25	18	58.5	58.5	47.2	57.41	0	199.36	5459800000	223	19801000	15503000	33104000	36242000	17121000	43502000	314220	764660	292480	16469000	2529900	9349000	25	30	27	32	31	18	5	2	0	17	8
P12236	P12236	ADP/ATP translocase 3;ADP/ATP translocase 3, N-terminally processed	SLC25A6	29.7601	29.0682	29.5696	30.4312	29.3464	29.0282	29.3191	28.2583	31.4924	29.3168	31.1262	29.084	15	15	3	56.4	56.4	12.4	32.866	0	243.81	6573100000	185	51194000	12839000	64238000	117470000	19499000	30596000	948920	445930	2554800	11891000	8684500	8294000	22	15	28	37	15	21	3	3	1	9	19
P12268	P12268	Inosine-5-monophosphate dehydrogenase 2	IMPDH2	32.0649	31.998	32.3707	32.2384	31.9853	32.0407	32.4984	31.8127	32.1197	32.503	32.4749	32.9482	27	27	24	66.5	66.5	63.2	55.804	0	323.31	28071000000	711	155120000	57724000	302230000	221650000	76669000	183100000	8853600	17573000	7042500	133990000	11510000	100500000	72	71	95	80	56	79	19	13	4	72	23
P12270	P12270	Nucleoprotein TPR	TPR	29.5438	29.7447	29.5388	29.3864	29.2046	29.9354	26.4095	27.5519	28.9006	27.9852	25.7016	24.5996	50	50	50	25.9	25.9	25.9	267.29	0	308.34	3656800000	287	3966100	3580800	7281400	6933000	2170000	9016900	0	56338	82314	759350	0	12736	39	59	43	47	26	59	0	0	1	11	1
P12277	P12277	Creatine kinase B-type	CKB	33.4522	33.4365	33.3077	33.3948	33.275	33.6402	32.2902	32.4416	32.7441	33.7689	33.081	33.6258	23	23	21	78.2	78.2	76.1	42.644	0	323.31	71644000000	1279	604000000	327950000	811130000	726040000	348510000	789580000	7659600	7231600	4924100	325890000	25238000	236170000	159	152	183	119	140	181	15	18	7	113	35
P12429	P12429	Annexin A3	ANXA3	32.2233	32.1678	32.2414	32.1832	32.0583	32.3879	34.1098	34.1907	34.1867	34.2797	34.2481	35.0019	24	24	24	71.2	71.2	71.2	36.375	0	323.31	58185000000	878	216800000	114700000	319110000	324750000	116980000	306930000	29911000	32929000	12267000	556710000	54877000	558810000	79	78	88	68	69	110	26	23	5	81	39
P12814	P12814	Alpha-actinin-1	ACTN1	33.0751	33.4494	33.4612	32.7676	32.7808	33.266	32.773	32.6973	32.2852	32.8114	32.6832	32.5632	60	39	36	78.3	56.3	54.6	103.06	0	323.31	57517000000	1431	139780000	107160000	303690000	165410000	71426000	207750000	4707200	3083700	1533900	68050000	6843200	26675000	205	205	222	151	126	196	33	23	5	109	35
P12955	P12955	Xaa-Pro dipeptidase	PEPD	28.6174	29.0606	28.977	27.8583	28.2367	29.1657	26.7443	27.8	27.5743	28.9011	27.5733	28.7264	18	18	18	46.7	46.7	46.7	54.548	0	120.65	2428400000	151	12082000	11444000	24255000	6642600	4802000	27664000	119470	178710	139770	9280900	423570	4153100	22	25	24	16	8	25	2	0	0	10	3
P12956	P12956	X-ray repair cross-complementing protein 6	XRCC6	29.7488	30.2806	30.341	30.6591	30.196	30.0383	30.3251	29.7061	31.5779	30.2126	30.5479	30.0811	28	28	28	51.9	51.9	51.9	69.842	0	323.31	9006900000	415	22680000	17338000	55231000	83840000	22150000	42892000	1341900	1237500	1721100	24347000	2258300	6428200	49	57	54	63	48	47	9	6	3	36	9
P13010	P13010	X-ray repair cross-complementing protein 5	XRCC5	29.2322	30.075	29.49	30.6117	29.8815	29.994	29.5454	29.8069	30.6097	30.0878	30.0766	29.4109	29	29	29	59.7	59.7	59.7	82.704	0	323.31	6882200000	305	9799900	11959000	30026000	57001000	14188000	29297000	577710	986740	693880	20356000	1415100	4809300	29	34	35	57	38	43	6	2	2	26	9
P13473	P13473	Lysosome-associated membrane glycoprotein 2	LAMP2	28.9004	27.7823	26.9791	28.7003	27.2746	27.2156	26.2002	24.8396	25.6283	27.8391	26.3779	28.0172	4	4	4	9.3	9.3	9.3	44.96	0	20.964	1283400000	53	18348000	3637100	2429600	26319000	4611900	1506900	227710	0	33856	6225200	267060	3943300	6	5	3	11	9	2	1	0	0	4	2
P13489	P13489	Ribonuclease inhibitor	RNH1	30.5066	28.8698	29.5664	29.4471	30.0156	29.0228	25.8694	26.9743	26.4942	28.3875	25.79	29.4534	17	17	17	65.7	65.7	65.7	49.973	0	323.31	4084500000	152	33724000	4785900	30611000	42217000	13054000	19806000	148990	169060	25972	3595200	187440	8771100	33	11	23	26	17	19	1	0	0	4	1
P13639	P13639	Elongation factor 2	EEF2	34.5493	34.2465	34.6647	34.6587	34.3588	34.5293	33.7786	34.9484	34.0091	34.2405	33.8771	34.0688	57	57	56	64.6	64.6	63.4	95.337	0	323.31	148340000000	2295	457380000	214410000	684830000	727470000	274780000	553330000	10191000	27686000	8331700	203270000	18788000	115920000	345	283	338	236	257	310	49	66	18	155	37
P13667	P13667	Protein disulfide-isomerase A4	PDIA4	29.0053	29.3888	29.6878	29.6243	28.9797	29.0754	30.3893	30.1677	31.753	29.6562	30.4934	29.5376	33	33	33	54.9	54.9	54.9	72.932	0	217.17	5277700000	343	14447000	9460000	32007000	29112000	11445000	13926000	1468000	1124800	2263700	13759000	2645800	7230900	39	49	42	40	36	30	16	6	9	36	8
P13674	P13674	Prolyl 4-hydroxylase subunit alpha-1	P4HA1	26.1141	27.1839	26.3655	26.2978	24.6285	26.0588	25.289	28.1647	28.7092	26.4819	28.2566	26.7436	11	11	11	25.8	25.8	25.8	61.049	0	31.884	705630000	74	1982600	2382900	6446500	7110100	178600	2558000	110380	458690	305420	2335200	672980	1592900	8	9	11	12	1	10	1	1	0	6	3
P13693;Q56UQ5	P13693	Translationally-controlled tumor protein	TPT1	28.2708	28.0876	28.1262	28.1947	27.7094	28.4061	25.6691	24.4807	28.6319	27.3232	24.8242	26.7837	8	8	8	38.4	38.4	38.4	19.595	0	31.383	1645500000	103	50430000	13292000	31724000	68549000	10616000	49027000	0	584400	947230	7717100	0	2182000	27	13	10	17	10	13	1	0	0	7	0
P13726	P13726	Tissue factor	F3	24.9761	29.1644	28.5849	27.4373	27.3699	27.9507	31.5571	31.3867	29.0423	29.2257	28.521	30.1701	9	9	9	35.3	35.3	35.3	33.067	0	59.766	2809100000	138	3396200	17716000	42605000	13708000	3036000	21746000	10943000	11057000	630590	30308000	1928300	30197000	4	16	20	9	4	12	17	15	0	9	3
P13797	P13797	Plastin-3	PLS3	33.7164	33.586	34.0485	33.7929	33.5287	34.33	31.5314	32.4326	32.0673	32.8793	32.6831	32.3645	47	47	37	72.5	72.5	57	70.81	0	323.31	83993000000	1492	266940000	126170000	522150000	504440000	166420000	555100000	1887200	8158300	1825100	76076000	6989600	33903000	203	186	234	194	188	251	11	18	4	75	21
P13798	P13798	Acylamino-acid-releasing enzyme	APEH	29.9837	30.3729	30.3539	30.174	29.5391	30.3987	29.5758	29.1557	29.4146	30.7786	30.3501	30.3491	20	20	20	38.1	38.1	38.1	81.224	0	175.24	8174800000	302	32309000	18911000	72461000	42329000	12509000	61722000	597810	698130	320610	26743000	1315500	11971000	35	40	56	38	19	47	3	3	0	26	4
P13804	P13804	Electron transfer flavoprotein subunit alpha, mitochondrial	ETFA	28.3931	28.1372	28.0114	29.0065	28.2511	28.0329	28.379	27.7165	28.8577	27.8969	27.9639	28.1899	13	13	13	56.5	56.5	56.5	35.079	0	100.38	2206200000	134	14351000	3972700	17195000	43890000	9148000	9601300	397520	554280	557330	6469700	772510	3398100	22	13	16	28	14	10	2	2	1	9	3
P13807	P13807	Glycogen [starch] synthase, muscle	GYS1	28.1111	26.6976	26.6469	26.3149	25.3462	26.4421	26.6833	28.5238	28.7147	27.3471	26.7838	29.9137	14	14	14	33	33	33	83.785	0	49.531	755960000	50	4160200	1005900	1079700	763580	193120	1832400	0	192360	214100	1439200	0	11354000	7	7	2	1	0	5	0	0	0	4	0
P13861;P31323	P13861	cAMP-dependent protein kinase type II-alpha regulatory subunit	PRKAR2A	28.5378	28.5645	28.8695	27.8784	28.6248	28.0479	25.694	28.4402	28.6214	28.0454	27.9869	27.9088	18	18	18	57.9	57.9	57.9	45.518	0	96.59	1990000000	149	14141000	6759300	21410000	11379000	9923000	10572000	172730	373940	337150	3754400	345060	3747700	24	21	27	15	25	17	1	0	0	5	1
P13929	P13929	Beta-enolase	ENO3	30.0012	28.9394	28.6801	28.9434	28.9221	29.1243	24.167	26.2893	28.3271	28.4627	29.3072	28.3598	15	12	10	51.4	42.9	35.9	46.986	0	192.93	3334600000	131	42134000	12224000	34393000	30616000	8659400	34125000	0	40716	282500	9018500	1278000	2735900	30	16	21	12	17	17	0	0	0	9	3
P13987	P13987	CD59 glycoprotein	CD59	32.8371	31.8958	33.09	33.122	32.615	33.1284	33.7476	35.4486	32.4806	33.4793	34.2278	35.5303	7	7	7	40.6	40.6	40.6	14.177	0	105.67	69726000000	497	1219100000	281960000	1895100000	1609500000	605130000	1398500000	94756000	320390000	24300000	1202100000	201440000	2768800000	57	44	49	43	40	43	18	23	4	48	23
P14174	P14174	Macrophage migration inhibitory factor	MIF	29.4447	28.8349	28.2838	28.5151	29.0563	28.295	26.1057	23.8587	24.3659	24.1269	25.8731	26.5895	3	3	3	35.7	35.7	35.7	12.476	0	22.944	1990800000	62	124390000	36987000	62357000	73574000	37230000	55353000	0	0	291610	2022000	958640	5009900	13	9	11	10	5	10	0	0	0	0	1
P14209	P14209	CD99 antigen	CD99	26.455	26.0693	25.4643	25.2585	26.3541	25.4393	27.9268	29.6575	28.2046	26.9395	26.7918	28.0188	4	4	4	45.4	45.4	45.4	18.848	0	38.532	644810000	58	20884000	9612400	23077000	21234000	9397700	19744000	2375300	8816700	2359300	14381000	1725900	27595000	6	4	10	4	5	3	3	4	1	4	2
P14314	P14314	Glucosidase 2 subunit beta	PRKCSH	30.178	30.0272	30.2702	30.4754	29.8901	29.975	31.4772	31.6149	31.0411	29.6228	30.9387	30.3333	19	19	19	52.7	52.7	52.7	59.425	0	275.73	9712800000	401	72156000	27373000	112630000	139230000	27244000	66534000	6252900	6284000	2555200	23248000	6667600	21033000	59	41	75	58	25	47	16	11	4	21	9
P14324	P14324	Farnesyl pyrophosphate synthase	FDPS	32.2896	32.4082	32.7641	32.1012	31.7791	32.3233	31.1868	31.3282	31.2858	31.9311	31.3576	31.2924	14	14	14	53.9	53.9	53.9	48.275	0	323.31	30693000000	431	272370000	156220000	433540000	245660000	131090000	311680000	5790900	3794500	1366800	109390000	6230800	28055000	60	62	72	44	52	68	7	5	1	25	7
P14384	P14384	Carboxypeptidase M	CPM	29.153	30.0462	29.2078	30.3043	29.0357	29.7384	28.0776	30.2358	29.8136	31.006	30.446	30.8702	15	15	15	41.5	41.5	41.5	50.513	0	102.01	6316900000	200	12196000	12817000	24532000	73460000	20264000	34245000	276810	3000700	747970	52507000	3003700	37598000	6	9	20	33	15	22	4	9	1	25	7
P14543	P14543	Nidogen-1	NID1	27.3768	28.0249	27.6509	27.4895	27.1919	26.3641	25.8112	24.5655	25.9371	24.9473	26.1449	24.6878	18	18	18	22.9	22.9	22.9	136.38	0	68.145	705530000	67	1941400	2319800	3469700	4142600	570600	858190	0	9602	0	0	0	0	10	21	11	15	5	5	0	0	0	0	0
P14550	P14550	Alcohol dehydrogenase [NADP(+)]	AKR1A1	30.1694	29.9001	29.8353	29.4785	29.7731	29.4895	25.8246	28.5643	29.5201	29.2464	28.5627	29.4419	17	17	17	65.5	65.5	65.5	36.573	0	103.95	5113300000	181	43880000	16710000	53890000	42969000	20194000	35616000	224490	371330	317340	9583900	691230	7974400	22	25	32	23	19	29	1	0	0	11	2
P14618;P30613	P14618	Pyruvate kinase PKM	PKM	36.714	37.3848	36.6997	36.3145	36.5217	36.7133	35.7866	35.7688	35.5785	36.4149	35.754	35.9481	48	48	48	78.3	78.3	78.3	57.936	0	323.31	613660000000	4609	2589400000	1969600000	4001700000	3155900000	1587500000	3316300000	51256000	79937000	28012000	1206300000	84522000	525230000	574	606	838	472	434	687	61	69	24	307	101
P14625;Q58FF3	P14625	Endoplasmin	HSP90B1	31.8087	32.0445	32.1837	32.4163	31.7602	31.4205	32.9076	32.7726	34.0473	32.4278	33.2467	32.4581	43	41	41	56.9	54.8	54.8	92.468	0	323.31	35324000000	968	110030000	67428000	166920000	224920000	56815000	76889000	7202000	5707700	8059000	90830000	17532000	50759000	124	133	118	112	90	82	31	25	17	86	40
P63162;P14678	P63162;P14678	Small nuclear ribonucleoprotein-associated protein N;Small nuclear ribonucleoprotein-associated proteins B and B	SNRPN;SNRPB	26.4528	27.013	26.6225	26.3982	26.4056	26.5131	26.5271	25.1118	24.4858	26.4351	25.8118	26.4891	7	7	7	25	25	25	24.614	0	15.893	588340000	64	3108800	1121800	11702000	8254900	2970200	6812000	0	26404	112340	1760600	227010	675780	8	7	10	8	12	11	0	0	0	4	1
P14735	P14735	Insulin-degrading enzyme	IDE	29.0898	28.9067	29.3662	29.0548	28.973	29.299	25.9952	28.0488	27.328	29.1626	25.4513	28.1864	31	31	31	34.4	34.4	34.4	117.97	0	78.528	3110300000	170	6872800	3667800	14634000	13681000	6390700	11228000	32492	135730	42064	4294000	0	1228800	21	15	33	24	24	30	0	0	0	12	0
P14866	P14866	Heterogeneous nuclear ribonucleoprotein L	HNRNPL	30.973	30.9927	31.4171	30.8964	30.1424	30.5253	30.6376	30.6403	32.0206	30.758	30.9672	30.122	21	21	20	57.7	57.7	56.5	64.132	0	323.31	12830000000	466	92471000	41902000	186510000	138580000	32122000	59591000	2741900	7866800	2659600	56597000	3281200	17162000	65	69	82	60	47	54	8	6	7	29	9
P14868	P14868	Aspartate--tRNA ligase, cytoplasmic	DARS	30.3886	30.1787	30.3619	30.5656	30.1419	30.1544	28.6465	30.6667	31.2259	30.5079	29.5005	29.9083	33	33	33	69.3	69.3	69.3	57.136	0	166.02	9313600000	377	31934000	13397000	60041000	61614000	15187000	41207000	289050	900720	1000100	19207000	925290	6016000	62	43	61	57	39	54	2	4	1	24	5
P14923	P14923	Junction plakoglobin	JUP	31.9746	31.1801	31.9917	32.2425	33.4428	32.5223	32.3548	33.02	32.4804	32.1465	30.1346	32.1831	43	43	38	73	73	65.6	81.744	0	323.31	32087000000	962	73045000	16482000	103200000	135780000	152940000	126460000	3104800	12812000	2483600	41630000	1123400	28496000	109	75	111	116	183	126	21	33	9	62	6
P15104	P15104	Glutamine synthetase	GLUL	29.0087	29.043	29.169	29.4601	29.3623	29.525	25.2912	28.3192	28.5619	29.3863	25.26	28.8005	15	15	15	59.2	59.2	59.2	42.064	0	111.92	3346500000	135	26355000	17213000	36444000	48247000	28181000	40824000	93982	501570	514840	17896000	0	6827300	13	16	15	20	28	24	1	0	0	10	0
P15121;C9JRZ8	P15121	Aldose reductase	AKR1B1	30.3157	31.4793	31.4083	29.903	30.5091	30.782	30.4135	30.0049	30.8144	30.6849	30.2769	30.5447	20	20	20	74.4	74.4	74.4	35.853	0	231.58	11405000000	304	60245000	80086000	217670000	54801000	40228000	125560000	2198300	1556800	1561700	31038000	3686500	14956000	35	53	59	24	28	62	5	3	0	14	3
P15144	P15144	Aminopeptidase N	ANPEP	33.0606	33.644	33.4559	32.9907	32.549	33.1317	33.0776	34.0385	33.0144	33.663	31.5376	33.2351	41	41	41	50.3	50.3	50.3	109.54	0	323.31	60759000000	1265	156900000	125500000	329980000	220920000	66402000	231520000	5451500	22176000	4336400	118280000	3084800	65667000	153	206	154	114	109	158	22	54	9	116	13
P15151	P15151	Poliovirus receptor	PVR	28.1302	27.9827	27.9711	28.3519	27.376	28.0598	26.8758	29.3958	29.1821	29.8697	29.4548	30.1205	7	7	7	16.1	16.1	16.1	45.302	0	42.237	2420500000	65	17650000	9388100	28748000	27922000	5906500	18188000	1081900	2089900	1176200	46427000	3549300	24064000	6	12	9	8	1	6	1	2	0	9	0
P15170	P15170	Eukaryotic peptide chain release factor GTP-binding subunit ERF3A	GSPT1	30.1503	29.8571	30.025	30.1714	29.975	30.2062	28.8638	29.7604	29.4494	30.2879	27.9289	29.7637	24	24	14	62.1	62.1	41.1	55.755	0	204.57	6973200000	253	41931000	13782000	59854000	67309000	31133000	36781000	414100	882480	525960	9900500	514130	5174000	24	35	50	38	32	40	3	3	0	13	2
P15291	P15291	Beta-1,4-galactosyltransferase 1;Lactose synthase A protein;N-acetyllactosamine synthase;Beta-N-acetylglucosaminylglycopeptide beta-1,4-galactosyltransferase;Beta-N-acetylglucosaminyl-glycolipid beta-1,4-galactosyltransferase;Processed beta-1,4-galactosyltransferase 1	B4GALT1	26.3463	22.9453	26.7955	26.6068	26.8822	26.9943	25.7703	24.9189	25.5226	27.1296	26.568	26.7813	8	8	8	33.2	33.2	33.2	43.92	0	42.488	553530000	41	1413600	0	9041900	9747500	1685900	4002800	64013	43849	84055	4027400	0	2449800	4	0	10	8	4	6	1	0	0	3	0
P15311	P15311	Ezrin	EZR	33.5325	33.7505	33.9665	33.5588	33.6171	34.0987	32.8753	32.6578	32.6924	32.9625	32.8363	33.5656	39	30	28	59.6	47.1	45.7	69.412	0	323.31	78677000000	933	233270000	157420000	612260000	439180000	195020000	564480000	6577100	15050000	2000900	102450000	7990900	122940000	120	98	139	102	109	148	11	22	4	58	20
P15328	P15328	Folate receptor alpha	FOLR1	33.5307	33.1364	34.073	33.7509	33.4223	33.9808	33.9494	34.6145	31.383	35.0694	34.2912	34.9525	12	12	12	56.4	56.4	56.4	29.819	0	323.31	119590000000	1683	1034300000	390080000	2112000000	1391100000	710650000	1485400000	45876000	101110000	5768200	1592500000	182600000	914180000	198	167	231	118	177	214	29	32	4	161	61
P15529	P15529	Membrane cofactor protein	CD46	29.1052	29.9513	29.7835	29.1321	29.809	29.6739	30.2142	29.7709	29.8404	30.4407	30.7391	30.4546	9	9	9	21.2	21.2	21.2	43.747	0	22.674	5093600000	160	30216000	13816000	47773000	55565000	27986000	29276000	3719400	5574000	883880	55292000	4619100	43631000	9	11	12	18	20	16	11	8	1	10	6
P15531	P15531	Nucleoside diphosphate kinase A	NME1	32.0645	32.1841	31.7228	31.8636	31.7639	31.5553	31.2513	32.4255	31.755	31.2486	31.0833	31.1702	11	6	6	85.5	55.3	55.3	17.149	0	158.76	23607000000	371	621050000	177240000	438750000	497940000	317450000	334190000	5843000	28465000	6512900	108980000	11221000	75378000	57	50	59	37	46	60	3	5	2	16	6
P15559	P15559	NAD(P)H dehydrogenase [quinone] 1	NQO1	31.7071	31.6795	32.09	31.9307	31.5594	31.9553	30.706	30.411	31.9925	31.0511	30.5309	30.7115	14	14	14	60.9	60.9	60.9	30.867	0	323.31	21130000000	468	203740000	103650000	420410000	358630000	133060000	277690000	3138400	5769800	5248900	75688000	5151200	33183000	63	51	79	63	59	56	8	8	4	24	7
P15586	P15586	N-acetylglucosamine-6-sulfatase	GNS	26.773	24.687	25.8862	26.1515	26.1016	25.8471	25.3596	23.7678	25.2685	26.6623	25.2289	24.3302	8	8	8	14.7	14.7	14.7	62.081	0	19.745	391990000	41	3207700	241280	3867700	3025500	1119500	2985100	0	0	870880	1015200	0	0	8	3	10	3	4	8	0	0	0	3	0
P15880	P15880	40S ribosomal protein S2	RPS2	32.1049	31.672	31.5143	32.3205	32.0053	31.6523	30.8889	32.3951	32.279	31.7629	31.6096	31.5714	14	14	14	48.1	48.1	48.1	31.324	0	109.06	24705000000	484	180070000	102480000	226220000	365800000	142500000	190710000	2747200	10388000	5485300	86563000	7886700	51613000	85	66	55	57	68	53	10	10	2	21	12
P15924	P15924	Desmoplakin	DSP	30.3625	26.7187	26.2498	25.0047	34.6415	25.3193	29.035	28.1083	26.3933	28.6507	24.848	30.4603	117	117	117	48.4	48.4	48.4	331.77	0	323.31	13649000000	523	4438000	270990	346460	280430	74767000	56970	213250	74014	41011	1004100	0	2244600	63	9	7	1	359	5	14	0	0	13	1
P16070	P16070	CD44 antigen	CD44	33.191	33.264	33.6154	33.5002	32.8251	33.5063	34.8798	35.9632	34.0576	34.2776	34.0092	34.7734	13	13	13	17	17	17	81.537	0	177.46	107330000000	1330	406500000	194640000	804910000	585240000	227670000	660210000	46191000	109920000	14324000	524150000	38179000	363410000	163	145	163	112	108	153	46	47	7	146	36
P16083	P16083	Ribosyldihydronicotinamide dehydrogenase [quinone]	NQO2	27.7485	26.58	27.8604	27.4822	25.9597	28.0245	26.3624	25.9426	26.8991	23.6803	24.7208	26.3015	7	7	7	36.8	36.8	36.8	25.918	0	36.486	933510000	47	12268000	3602900	18178000	14211000	2629900	14967000	0	0	48883	0	0	773710	9	9	10	8	4	5	0	0	0	0	0
P16144	P16144	Integrin beta-4	ITGB4	28.0768	28.3772	27.4017	27.7209	27.0088	27.8292	26.4289	27.6453	27.2275	27.6847	26.5771	27.962	22	22	22	16.4	16.4	16.4	202.16	0	102.71	1163600000	124	2760300	1635700	1515100	2309900	541510	2328600	0	45858	45047	1046500	0	700030	23	19	11	19	7	21	0	1	0	6	0
P16152	P16152	Carbonyl reductase [NADPH] 1	CBR1	31.8961	32.1442	31.9437	31.3896	31.722	31.6014	29.6818	30.3413	30.5728	31.2486	30.4811	30.5695	17	17	15	75.1	75.1	64.6	30.375	0	234.1	19229000000	397	237350000	108830000	250890000	185350000	111090000	168440000	771560	1463400	875630	46404000	2720800	16936000	50	56	75	53	27	53	6	5	2	24	11
P16333;O43639	P16333	Cytoplasmic protein NCK1	NCK1	25.7846	26.0075	25.9447	25.3713	25.611	26.3833	25.1086	24.9882	24.7362	25.4486	25.5226	25.9338	8	8	8	28.6	28.6	28.6	42.864	0	20.489	311300000	48	1271200	707840	2315800	2928900	837340	4823500	0	0	25254	1242500	0	671580	6	5	4	7	6	8	0	0	0	7	0
P16401	P16401	Histone H1.5	HIST1H1B	29.2384	30.2634	29.603	29.681	28.7414	27.5824	30.9043	29.4536	31.4902	28.9326	31.1962	28.801	5	4	4	25.2	21.2	21.2	22.58	0	20.604	5092600000	107	41857000	65180000	101350000	166440000	21815000	14354000	11647000	3515600	5813000	35214000	22912000	19163000	6	12	15	19	10	5	7	3	4	7	7
P16435	P16435	NADPH--cytochrome P450 reductase	POR	26.3536	26.4173	27.2321	26.8192	26.5156	22.1094	26.3311	24.8971	26.6906	27.0544	25.4961	26.9489	18	18	18	37.8	37.8	37.8	76.689	0	72.277	676810000	59	1591900	429970	7272300	4043200	400100	1398600	76811	19332	94381	2322900	42304	600390	8	5	14	14	3	4	1	0	0	7	1
P16615;Q93084	P16615	Sarcoplasmic/endoplasmic reticulum calcium ATPase 2	ATP2A2	28.9106	28.7733	29.1896	29.4228	28.5988	28.3412	28.4628	29.071	29.7474	29.3003	29.4361	27.6821	30	30	21	39.2	39.2	27.7	114.76	0	145.68	3224600000	179	7170900	4387300	18734000	19617000	2856600	8081600	231300	694720	616530	6098600	682120	929840	25	24	27	35	14	19	5	1	3	14	6
P16949;Q9H169	P16949	Stathmin	STMN1	30.4859	31.183	30.0554	30.2636	29.8885	30.6431	29.2655	24.8289	25.3544	30.0393	30.6471	29.8561	9	9	6	47.7	47.7	36.2	17.302	0	28.49	7452800000	208	138500000	114830000	123200000	136620000	77252000	154720000	2300300	529720	48105	47294000	7201400	25589000	32	31	27	26	26	29	4	0	0	11	5
P16989	P16989	Y-box-binding protein 3	YBX3	28.8132	29.1518	29.1766	28.3984	28.4137	28.9854	30.363	30.6991	31.3258	29.8923	30.3703	30.1484	13	10	10	65.9	56.2	56.2	40.089	0	212.87	3041000000	184	19077000	19378000	43184000	26224000	11015000	27153000	3200300	13202000	5769300	38394000	4137500	23190000	26	24	24	24	15	20	6	7	3	17	4
P17096	P17096	High mobility group protein HMG-I/HMG-Y	HMGA1	27.3161	27.6019	27.5656	26.1807	27.4249	25.8926	26.1195	24.4464	27.9684	26.5459	25.1959	27.3353	4	4	4	37.4	37.4	37.4	11.676	0	13.7	806890000	47	15200000	20831000	40442000	19420000	8555100	16678000	1083300	0	493610	3960100	2794900	5024300	3	6	6	7	5	11	2	0	1	3	0
P17174	P17174	Aspartate aminotransferase, cytoplasmic	GOT1	31.331	31.6872	30.993	31.13	31.1125	31.2685	27.7677	28.751	29.7932	30.2019	29.2276	30.4673	23	23	23	73.6	73.6	73.6	46.247	0	323.31	12153000000	420	90166000	56153000	102310000	115550000	47596000	106300000	311840	634850	807870	16640000	1283100	14662000	57	48	66	52	34	74	3	1	0	27	5
P17252;P05129	P17252	Protein kinase C alpha type	PRKCA	26.5405	27.2586	27.9441	27.8371	27.3182	27.9299	29.1959	30.6302	30.1386	30.3847	26.7882	30.4157	16	16	12	33.8	33.8	24.3	76.749	0	85.013	2091400000	179	490340	714210	8707800	5793900	1045700	6054100	391950	3325900	773060	22187000	389000	13502000	0	7	19	19	6	18	7	12	2	32	2
P17301	P17301	Integrin alpha-2	ITGA2	31.9927	32.5209	32.0307	31.2257	31.4405	31.8786	32.3256	33.1003	32.0473	32.9202	29.7041	32.2102	33	33	33	41	41	41	129.29	0	323.31	25680000000	727	84448000	67133000	107240000	53031000	37011000	89488000	4008600	7920900	1365400	86132000	960130	31921000	89	108	96	65	62	82	23	34	7	64	5
P17342	P17342	Atrial natriuretic peptide receptor 3	NPR3	27.2731	26.4764	28.0415	28.1251	28.1196	28.3076	25.9456	26.6917	25.403	28.7256	24.9798	27.8679	14	14	14	31.1	31.1	31.1	59.807	0	53.736	1478600000	90	3336400	856620	11734000	14696000	5723500	12658000	51485	243090	86975	5686400	116300	1681500	9	7	13	15	19	13	1	2	0	8	1
P17612	P17612	cAMP-dependent protein kinase catalytic subunit alpha	PRKACA	27.7846	27.1101	27.5032	26.9892	27.9913	27.1997	25.136	23.7131	24.6782	27.082	26.5398	25.0552	11	11	5	33.6	33.6	13.4	40.589	0	54.223	889570000	61	11321000	2003800	13337000	9059500	5634800	4949100	0	0	61199	2129100	447000	477460	12	7	14	7	8	6	0	0	0	3	1
P17655	P17655	Calpain-2 catalytic subunit	CAPN2	31.1707	31.5423	31.2166	30.8201	30.445	30.7076	30.5647	30.6005	29.556	30.8359	29.1031	31.1766	32	32	32	62.9	62.9	62.9	79.994	0	323.31	12710000000	617	52170000	35447000	111300000	68678000	20001000	49716000	1275200	1287500	269110	25073000	972100	18971000	83	94	108	60	59	61	13	9	1	44	4
P17812	P17812	CTP synthase 1	CTPS1	30.5265	30.2864	30.7201	30.6824	30.2704	30.2674	30.2699	30.7301	30.8667	30.6307	29.5522	30.8665	26	26	24	62.1	62.1	57.7	66.69	0	229.3	9160900000	346	47726000	20981000	60506000	65362000	20392000	37474000	840970	2257300	1445400	28921000	1016200	18441000	49	46	32	38	35	42	7	7	2	28	5
P17813	P17813	Endoglin	ENG	31.1011	30.2241	30.3549	31.0568	30.9033	30.5997	30.422	31.3102	29.5092	30.9755	30.047	30.982	14	14	14	34.7	34.7	34.7	70.577	0	245.11	10309000000	295	90426000	22302000	86059000	120950000	32648000	93281000	2177800	7473600	681560	46041000	2904400	37632000	41	32	35	34	25	44	6	11	2	25	4
P17844	P17844	Probable ATP-dependent RNA helicase DDX5	DDX5	30.3252	30.2994	30.4621	30.1978	30.0324	29.8555	30.0793	30.5587	31.1901	30.4936	30.9112	29.7396	31	30	23	53.6	51.8	39.7	69.147	0	225.23	8953500000	352	26592000	19394000	70821000	65066000	15793000	34886000	1429400	2091600	882380	30589000	3257200	8996600	43	47	47	54	29	27	12	7	3	34	11
P17858	P17858	ATP-dependent 6-phosphofructokinase, liver type	PFKL	27.4563	27.3269	27.6089	27.7789	28.2234	27.5934	24.6413	25.7248	27.5548	27.6202	27.2915	27.2744	22	17	17	35.9	29	29	85.018	0	70.083	1379700000	84	6190500	1583100	11070000	8540700	2680100	6337800	0	0	46640	3193200	115540	821170	13	10	17	9	5	14	0	0	0	7	2
P17931	P17931	Galectin-3	LGALS3	27.1164	27.3535	27.4842	25.6313	27.0458	27.322	26.1677	26.0528	24.9523	25.8422	25.2294	25.9367	7	7	7	29.2	29.2	29.2	26.152	0	14.781	682420000	51	12634000	4891100	29668000	6433700	7015800	14268000	0	141100	11080	760360	0	0	11	10	8	4	8	10	0	0	0	0	0
P17980	P17980	26S protease regulatory subunit 6A	PSMC3	30.2863	30.3854	30.0513	30.4117	30.2672	30.1794	29.8438	29.4891	30.174	30.4981	30.1731	30.0817	22	22	22	69.9	69.9	69.9	49.203	0	257.53	7944000000	273	39813000	24333000	56704000	59440000	20772000	46678000	1074600	867770	645310	30167000	1964600	11761000	38	36	42	32	23	36	6	4	3	22	5
P17987	P17987	T-complex protein 1 subunit alpha	TCP1	32.8169	32.8918	32.8253	32.8912	32.643	32.7971	32.3078	33.3143	32.4193	32.6478	31.7489	32.5007	33	33	33	78.1	78.1	78.1	60.343	0	323.31	43432000000	914	177010000	98342000	302030000	326940000	90924000	223910000	2148400	16389000	5510500	102300000	2991200	52533000	138	120	112	121	87	123	12	29	9	65	11
P18077	P18077	60S ribosomal protein L35a	RPL35A	28.5986	28.3419	28.1251	29.0843	29.1173	28.3865	25.9514	25.8824	30.0506	29.0244	25.6462	28.3387	7	7	7	34.5	34.5	34.5	12.538	0	14.122	2454300000	131	27611000	12990000	58121000	99153000	45050000	50709000	901030	1041900	3931600	35361000	678150	15071000	15	14	17	24	14	19	2	1	1	10	1
P18084	P18084	Integrin beta-5	ITGB5	29.9134	29.3606	29.9104	29.2226	29.1919	29.4415	27.3283	30.0793	28.0947	28.5502	27.3703	29.979	26	26	26	47.6	47.6	47.6	88.053	0	299.94	4302000000	288	17925000	4669200	27274000	17115000	4589800	12456000	82566	1114700	144840	7002700	177800	5221800	44	33	59	39	18	33	3	8	0	20	2
P18085	P18085	ADP-ribosylation factor 4	ARF4	30.1478	29.4029	30.4843	30.5341	29.4164	30.2451	29.2364	29.4068	30.6395	30.039	28.8042	29.3581	11	8	8	80	51.1	51.1	20.511	0	89.761	7659500000	181	101360000	34403000	111920000	175630000	39454000	148010000	2204800	1036200	1441200	59104000	1441300	20316000	23	16	26	27	20	35	3	1	1	10	3
P18124	P18124	60S ribosomal protein L7	RPL7	31.7687	31.5489	31.5489	32.5492	31.8013	31.7802	32.0675	33.2018	32.697	32.0986	31.7819	31.6917	14	14	14	51.2	51.2	51.2	29.225	0	103.52	23856000000	372	231670000	89930000	291760000	634910000	158630000	264860000	9380000	59620000	10398000	133230000	13167000	90412000	53	51	51	41	49	38	7	11	5	23	7
P18206	P18206	Vinculin	VCL	33.3378	33.503	33.4678	33.2591	32.9391	33.5798	32.7484	33.3644	32.4265	33.0639	32.6762	32.9638	63	63	63	62.9	62.9	62.9	123.8	0	323.31	67210000000	1518	129070000	70486000	216650000	154800000	66237000	170810000	2482700	2836100	732290	47377000	3730600	30917000	199	220	235	166	166	211	28	19	4	89	25
P18433	P18433	Receptor-type tyrosine-protein phosphatase alpha	PTPRA	26.2598	26.4358	26.1608	26.1825	25.9985	26.3497	25.5294	26.7003	25.5681	26.1423	26.1635	26.2653	13	13	13	23.3	23.3	23.3	90.718	0	32.89	488090000	42	2618200	369460	3571900	1415700	159370	4024700	0	84322	51109	785950	0	110810	8	2	11	4	1	11	0	0	0	5	0
P18615	P18615	Negative elongation factor E	NELFE	25.3638	25.8431	26.0691	25.5438	24.194	25.9579	26.1276	24.4294	26.8437	25.77	25.9014	25.4152	8	8	8	31.6	31.6	31.6	43.239	0	34.563	326850000	47	1600300	1225900	7214600	2126100	168470	3392100	0	149070	64573	1136800	0	124630	5	7	14	5	2	8	0	0	0	4	0
P18621	P18621	60S ribosomal protein L17	RPL17	31.1905	31.291	31.0807	31.5495	31.8704	31.0127	30.1037	30.4915	30.5244	30.1037	29.9071	31.0219	7	7	7	46.2	46.2	46.2	21.397	0	75.798	14947000000	282	232760000	110210000	353880000	398940000	184880000	250880000	3652200	9063800	2637300	65157000	3603800	45070000	34	35	40	45	33	53	2	2	1	18	6
P18669;P15259;Q8N0Y7	P18669	Phosphoglycerate mutase 1	PGAM1	33.4716	33.5278	33.3776	32.9862	33.1788	33.3882	32.525	33.2133	32.929	32.5001	32.9023	32.8893	17	17	17	74	74	74	28.804	0	323.31	64173000000	1008	775280000	515970000	1104400000	839810000	325830000	909270000	12036000	23103000	6655000	243180000	28746000	152080000	161	141	160	94	117	152	16	21	7	54	19
P18754	P18754	Regulator of chromosome condensation	RCC1	29.3773	30.0129	29.0868	28.321	29.1809	28.1632	26.2044	25.7132	27.6665	28.3339	28.3584	25.3532	16	16	16	61.8	61.8	61.8	44.969	0	158.91	2763800000	135	33384000	23001000	45104000	23865000	13408000	16617000	132170	43776	157620	5247700	979080	635650	29	30	23	17	13	12	1	0	1	4	3
P18827	P18827	Syndecan-1	SDC1	27.2956	24.2729	27.363	27.3134	27.3962	27.837	25.6016	25.0646	25.3793	26.8057	25.0872	27.2427	4	4	4	15.5	15.5	15.5	32.461	0	27.329	868540000	43	8588700	347970	26294000	23179000	14388000	45260000	0	41638	0	3942500	0	2034500	5	0	6	7	10	12	0	0	0	3	0
P18858	P18858	DNA ligase 1	LIG1	26.0501	26.1567	26.57	25.7745	26.0531	25.7959	25.7515	23.6552	24.1942	25.6355	26.1785	24.3346	11	11	11	17	17	17	101.73	0	36.048	344880000	52	976950	381800	2374700	1532500	628140	591070	0	1153.6	0	276120	0	0	7	10	12	7	6	7	0	0	0	3	0
P19022;P55283	P19022	Cadherin-2	CDH2	27.2398	26.3192	27.6477	27.7463	27.5415	28.0062	28.2337	30.1276	27.8488	28.9352	27.3988	29.3669	17	17	17	25.6	25.6	25.6	99.808	0	100.08	1705200000	134	2780500	560910	9124200	6607300	2720900	9655800	341810	1078500	216090	7503600	305000	5192100	14	4	18	13	12	19	4	4	1	16	3
P19105	P19105	Myosin regulatory light chain 12A	MYL12A	31.3922	31.9386	31.415	31.4226	30.9605	31.4365	31.7392	30.6477	29.3542	30.8443	30.699	30.4246	12	12	1	80.1	80.1	17.5	19.794	0	323.31	16429000000	325	282120000	215270000	354920000	383050000	163660000	288080000	8493700	4711200	890470	82659000	10998000	30554000	43	45	53	49	31	41	10	5	1	15	9
P19256	P19256	Lymphocyte function-associated antigen 3	CD58	29.2311	27.5166	28.2381	27.2658	27.8787	28.0331	26.7116	29.5492	24.23	27.7146	28.4152	23.6316	3	3	3	13.2	13.2	13.2	28.147	0	25.484	1979100000	70	63803000	9460100	59494000	33551000	16197000	46398000	1724300	4897500	1221900	14342000	2497200	29138000	12	2	16	9	5	10	1	2	0	4	2
P19338	P19338	Nucleolin	NCL	32.862	33.293	33.0082	32.8481	32.6896	33.0362	32.4867	32.5964	33.5068	33.094	33.0843	32.5973	22	22	22	43.5	43.5	43.5	76.613	0	323.31	51772000000	722	176110000	146280000	294810000	270010000	115890000	266150000	5354400	7430900	6913000	126910000	11484000	51860000	98	117	77	71	99	80	19	15	12	49	22
P19440;Q14390;Q9BX51	P19440	Gamma-glutamyltranspeptidase 1;Gamma-glutamyltranspeptidase 1 heavy chain;Gamma-glutamyltranspeptidase 1 light chain	GGT1	27.4523	27.2609	27.553	27.847	27.871	28.3356	26.2369	27.5098	27.8358	28.7283	25.5801	28.4278	9	9	3	21.1	21.1	7.6	61.409	0	61.562	1435800000	97	3249400	2110400	5984800	9099700	4310700	17094000	0	149770	109630	13358000	0	4359100	9	7	10	15	8	18	0	0	0	15	0
P19623	P19623	Spermidine synthase	SRM	29.7443	29.3419	28.9462	29.629	29.6266	29.6643	28.4082	28.4638	28.6587	29.9816	29.4329	29.5847	12	12	12	64.2	64.2	64.2	33.824	0	234.94	5052900000	173	54836000	16174000	41953000	88635000	28575000	70800000	646080	535740	381650	23732000	1977600	8612200	24	16	16	32	20	29	2	1	0	14	7
P19784	P19784	Casein kinase II subunit alpha	CSNK2A2	26.6656	26.9835	27.9924	28.3233	27.1447	27.8403	25.1012	25.9152	26.3823	27.8641	25.6843	27.4953	13	13	13	54.6	54.6	54.6	41.213	0	82.637	1230700000	94	2607100	3723800	12428000	22828000	3387300	14544000	0	50836	64837	3081800	84835	1975600	6	9	15	20	6	20	0	0	0	8	1
P20020	P20020	Plasma membrane calcium-transporting ATPase 1	ATP2B1	30.6703	30.4538	30.2781	30.5692	30.6161	30.6399	29.8131	30.9072	30.9952	31.5826	28.8247	30.9143	38	23	21	37.7	26.6	25.5	134.68	0	180.87	9380900000	342	21866000	13334000	18154000	34714000	20303000	26486000	620200	1832400	862070	37031000	517840	11896000	34	35	26	33	44	47	9	12	3	42	2
P20042	P20042	Eukaryotic translation initiation factor 2 subunit 2	EIF2S2	29.8505	30.1989	30.1603	29.9121	29.8287	30.1397	29.8072	30.7034	30.9505	30.2991	30.1295	30.3641	25	25	25	76.9	76.9	76.9	38.388	0	282.09	7321600000	311	43463000	32814000	74867000	61793000	29018000	54417000	1599400	3029700	1516200	43535000	2589700	17440000	47	46	37	32	34	36	4	7	4	31	6
P20073	P20073	Annexin A7	ANXA7	30.1382	29.5216	29.8672	30.1789	30.1032	29.8737	32.4287	32.7269	32.3711	32.7764	32.1913	33.4532	21	21	21	42.4	42.4	42.4	52.739	0	323.31	13983000000	478	34450000	12622000	44283000	52370000	19312000	37480000	10137000	17527000	6832400	202700000	13743000	214400000	27	25	25	22	30	21	22	17	7	77	22
P20290	P20290	Transcription factor BTF3	BTF3	31.3716	31.755	30.7874	31.2452	30.0673	31.0474	30.4595	30.6322	29.9056	30.4019	30.3342	30.6135	8	8	8	61.2	61.2	61.2	22.168	0	297.69	12134000000	223	330440000	225060000	192500000	176770000	113610000	112270000	2759200	3491600	947760	30721000	6043800	18828000	25	19	40	23	17	33	5	7	2	15	3
P20339	P20339	Ras-related protein Rab-5A	RAB5A	28.7279	28.5999	28.3357	28.0404	28.1829	28.325	28.4842	27.7307	26.4664	28.1289	28.5361	28.1141	9	6	6	60.5	45.6	45.6	23.658	0	62.147	2098000000	98	33538000	15432000	26631000	37182000	17104000	36704000	677250	769020	88605	16336000	1195500	5071400	19	12	12	9	15	12	3	1	0	6	2
P20340;Q9NRW1;Q14964	P20340	Ras-related protein Rab-6A	RAB6A	29.8324	30.5648	30.4276	30.4804	29.2766	30.4153	26.0354	30.978	31.4144	31.6225	26.0887	30.8845	14	14	12	62.5	62.5	57.7	23.593	0	106.3	10458000000	162	43160000	11159000	241250000	121560000	14232000	168320000	4804200	6550100	4371800	139810000	7369500	41894000	14	21	22	13	18	27	2	3	1	18	2
P20618	P20618	Proteasome subunit beta type-1	PSMB1	30.5139	31.4232	31.4486	30.6746	30.3417	31.3329	29.3403	30.8727	31.2221	30.9028	30.8047	30.8256	12	12	12	58.5	58.5	58.5	26.489	0	171.58	13929000000	391	109540000	80264000	255320000	149850000	58948000	222010000	1076500	3349600	1903400	69544000	6615800	36507000	59	51	54	40	32	57	3	3	2	35	7
P20645	P20645	Cation-dependent mannose-6-phosphate receptor	M6PR	27.6637	27.2058	27.3518	27.5259	28.3039	27.2289	28.1397	28.8319	28.9397	28.2464	25.7631	28.6183	7	7	7	37.5	37.5	37.5	30.993	0	69.644	1319000000	81	10465000	3154100	10651000	25870000	8483400	8195200	725630	1879700	483640	12675000	0	11628000	6	3	8	16	8	10	3	2	0	6	0
P20700	P20700	Lamin-B1	LMNB1	30.3189	30.3498	30.0065	29.5784	29.5284	29.8744	29.6994	30.0761	31.8336	31.1228	31.0665	30.9743	35	34	32	57.5	57.5	54.3	66.408	0	285.21	7893900000	293	31189000	19507000	38902000	29990000	11324000	24070000	733190	1254600	2340100	41986000	3615000	20630000	42	56	32	35	23	26	3	6	6	27	7
P20810	P20810	Calpastatin	CAST	29.5745	29.9889	29.7438	29.6994	29.7628	30.3938	29.3977	29.786	29.6381	30.2224	30.3798	30.2673	28	28	28	50.3	50.3	50.3	76.572	0	303.04	6593500000	429	19726000	16343000	30441000	30413000	13626000	54889000	475710	795540	350510	20654000	1614600	10473000	54	63	46	42	44	75	6	3	1	38	8
P20839	P20839	Inosine-5-monophosphate dehydrogenase 1	IMPDH1	27.7435	27.9267	28.1888	27.2225	27.6549	27.7085	27.7673	28.9358	27.8813	28.521	27.1281	28.2572	20	17	17	47.7	45.7	45.7	55.405	0	62.786	1386400000	74	4930600	3543900	19422000	12533000	461550	10032000	516480	1160000	546560	6446400	222900	6206200	7	7	16	10	4	8	2	3	0	7	1
P20908	P20908	Collagen alpha-1(V) chain	COL5A1	28.7774	27.494	28.9294	30.0833	30.3008	29.8041	25.0264	24.9344	25.2814	24.428	25.2781	26.2399	17	17	17	12.4	12.4	12.4	183.56	0	315.47	3320500000	148	5477400	295360	4766600	13427000	6500600	7913300	2857.5	7227.7	3625.4	0	0	216830	17	7	26	35	29	31	0	0	0	0	0
P21266	P21266	Glutathione S-transferase Mu 3	GSTM3	30.3023	29.7756	30.4233	30.836	30.0405	30.0744	29.9393	31.1538	30.9534	30.5496	30.2889	30.7851	20	20	19	77.3	77.3	73.3	26.559	0	128.5	9337500000	262	48369000	15656000	132420000	150490000	27729000	83807000	1655000	5003200	2699700	44139000	3238700	34062000	26	23	42	39	22	36	5	6	4	20	6
P21281;P15313	P21281	V-type proton ATPase subunit B, brain isoform	ATP6V1B2	28.8333	29.1746	28.954	28.5836	28.5421	29.028	25.5747	28.0338	27.9164	28.9334	29.5455	28.8977	19	19	19	52.1	52.1	52.1	56.5	0	112.82	2875400000	153	17109000	12758000	24946000	15444000	9348600	18821000	86366	180440	148220	11688000	1982800	2501200	24	20	27	19	12	24	1	1	0	14	2
P21283;Q8NEY4	P21283	V-type proton ATPase subunit C 1	ATP6V1C1	26.6342	26.391	26.0246	26.348	24.7401	26.2005	26.4834	25.0072	26.3143	27.5222	25.5628	26.2318	13	13	13	37.2	37.2	37.2	43.941	0	60.561	475380000	40	6602100	719920	3063100	1266900	55620	1614100	0	27575	16650	3710300	0	530600	12	5	3	3	1	5	0	0	0	7	0
P21291	P21291	Cysteine and glycine-rich protein 1	CSRP1	31.8959	31.9777	32.6827	31.2306	31.432	32.2518	31.0082	30.6288	31.401	30.2969	31.6299	32.185	9	9	9	60.6	60.6	60.6	20.567	0	173.21	24768000000	283	293010000	100750000	653360000	283240000	165900000	374040000	4010000	3971100	2615000	58275000	10960000	113910000	38	34	38	27	43	30	8	4	1	16	6
P21333	P21333	Filamin-A	FLNA	36.8345	36.8829	37.0387	36.94	36.8931	36.9071	36.5638	36.3978	36.2935	36.7403	36.4395	36.7523	150	140	137	74.7	72.4	71	280.74	0	323.31	740360000000	7754	694830000	389810000	1200000000	1026200000	503790000	958900000	24388000	29577000	11017000	383730000	34726000	268100000	1016	961	1146	764	815	1052	172	185	58	535	190
P21399	P21399	Cytoplasmic aconitate hydratase	ACO1	28.8673	28.6733	29.3316	30.4271	29.1357	29.9901	27.1401	27.7768	29.3532	28.9813	25.6593	30.3155	27	27	26	36.7	36.7	35.9	98.398	0	133.44	3431700000	140	6892400	2417700	11082000	20242000	5190200	12815000	40538	83000	72400	2199600	0	20674000	13	10	15	32	12	35	1	1	0	12	0
P21589	P21589	5-nucleotidase	NT5E	31.4588	32.11	30.8021	29.6833	29.9589	30.2692	32.5461	32.4807	31.2069	32.8166	32.4422	33.3684	24	24	24	50.9	50.9	50.9	63.367	0	323.31	19368000000	568	103410000	72695000	111990000	25024000	12971000	40293000	6707800	6746200	1344500	175530000	11477000	149140000	65	61	59	23	29	35	22	20	4	72	24
P21796	P21796	Voltage-dependent anion-selective channel protein 1	VDAC1	30.3762	30.3147	30.3983	30.6458	30.0696	29.9944	30.8871	30.5115	32.4732	30.6166	31.0914	30.4497	17	17	17	76.7	76.7	76.7	30.772	0	206.32	10991000000	375	91488000	36551000	132880000	143710000	46084000	79363000	4112000	1517800	5399100	62437000	13271000	29735000	66	45	42	44	44	32	11	4	5	32	16
P21926	P21926	CD9 antigen	CD9	31.9295	31.3753	31.0331	32.0138	31.5768	31.3585	31.8903	33.1136	31.732	32.2456	31.2588	32.4562	5	5	5	21.5	21.5	21.5	25.416	0	128.6	23961000000	207	648360000	222250000	434080000	1020200000	371730000	540370000	20294000	50324000	6035200	426210000	19463000	234220000	30	25	27	18	24	22	5	5	1	17	6
P21964	P21964	Catechol O-methyltransferase	COMT	27.2779	26.1492	27.1158	27.7978	26.9515	26.2816	25.9188	25.7564	26.2985	24.8966	26.3814	25.5576	9	9	9	56.1	56.1	56.1	30.037	0	47.418	699240000	42	6394800	468350	9767200	19382000	3611600	6965400	0	26290	0	0	0	0	5	3	11	7	7	9	0	0	0	0	0
P21980	P21980	Protein-glutamine gamma-glutamyltransferase 2	TGM2	29.098	29.2281	29.3135	29.3413	28.1938	28.5209	29.1596	29.7519	29.9743	30.7349	29.2211	30.1198	21	21	21	42.6	42.6	42.6	77.328	0	132.26	4230200000	207	14413000	5789100	24436000	25678000	2820400	7449100	520990	2068600	344490	28814000	627450	11455000	29	20	20	21	15	12	5	8	3	30	4
P22059	P22059	Oxysterol-binding protein 1	OSBP	28.3493	27.8577	28.7116	27.8747	28.0019	28.6326	26.2057	26.5852	24.0697	27.6684	25.3521	26.9409	11	11	11	25.7	25.7	25.7	89.42	0	92.994	1597300000	115	6220200	2107300	11296000	3575400	3137700	9928700	24638	43342	0	2092900	0	532540	16	15	20	8	17	23	1	0	0	11	0
P22061	P22061	Protein-L-isoaspartate(D-aspartate) O-methyltransferase	PCMT1	29.7373	29.1484	29.7041	29.4654	29.0911	29.8374	25.6517	28.0515	24.7639	25.2438	27.6509	25.7253	8	8	8	54.2	54.2	54.2	24.636	0	94.513	3477500000	97	52012000	16060000	76075000	55602000	20604000	66911000	0	449950	128380	616180	0	1331600	19	7	22	12	10	20	0	2	1	1	0
P22087	P22087	rRNA 2-O-methyltransferase fibrillarin	FBL	25.295	26.9199	27.1699	27.6299	26.1998	27.0631	26.9367	24.2303	26.4473	26.8379	26.5197	24.9317	7	7	4	32.1	32.1	20.2	33.784	0	30.95	654530000	48	1815400	2423400	7679600	14538000	817250	5140600	0	0	186390	1691200	105130	51754	4	6	6	13	5	6	1	0	0	5	1
P22102	P22102	Trifunctional purine biosynthetic protein adenosine-3;Phosphoribosylamine--glycine ligase;Phosphoribosylformylglycinamidine cyclo-ligase;Phosphoribosylglycinamide formyltransferase	GART	30.6703	30.3553	30.997	31.1274	30.514	31.263	30.3594	30.9151	31.0313	30.8775	29.6067	30.872	39	39	39	55.3	55.3	55.3	107.77	0	323.01	13320000000	490	34200000	10524000	59759000	69762000	17055000	54281000	709830	1152100	734840	19164000	567880	9588800	67	38	69	88	47	60	11	11	3	42	6
P22234	P22234	Multifunctional protein ADE2;Phosphoribosylaminoimidazole-succinocarboxamide synthase;Phosphoribosylaminoimidazole carboxylase	PAICS	32.1447	32.258	32.2415	32.2133	31.8894	32.2758	31.286	31.6601	31.1986	32.3953	31.5031	31.5729	23	23	23	69.2	69.2	69.2	47.079	0	323.31	30715000000	626	192600000	101160000	378680000	360440000	100630000	306380000	3533700	4594000	1846300	122970000	5255800	38484000	80	83	98	73	64	96	12	10	3	40	8
P22307	P22307	Non-specific lipid-transfer protein	SCP2	25.0758	26.6523	27.0399	26.2257	26.2238	26.022	23.8995	26.5792	27.8374	25.95	25.1702	25.6535	8	8	8	16.5	16.5	16.5	58.993	0	21.848	555100000	41	1917600	2423800	7573400	6153400	1349700	1100500	0	79233	152870	854310	0	599300	4	8	6	9	5	1	0	0	0	4	0
P22314	P22314	Ubiquitin-like modifier-activating enzyme 1	UBA1	33.7519	33.8218	33.7177	33.7106	33.4946	33.5985	32.0905	31.968	32.3017	33.1114	32.4873	32.7546	54	54	54	72.5	72.5	72.5	117.85	0	323.31	72729000000	1381	195810000	126130000	301170000	266080000	124060000	233720000	1578800	1387500	970100	61567000	3721200	30635000	184	188	220	153	167	206	13	13	5	80	24
P22392;O60361	P22392;O60361	Nucleoside diphosphate kinase B;Putative nucleoside diphosphate kinase	NME2;NME2P1	33.295	33.9261	33.433	33.4093	32.5819	33.6036	32.7861	32.9225	31.0973	32.6661	33.2849	32.8894	13	13	8	76.3	76.3	46.1	17.298	0	209.11	65278000000	762	763730000	556600000	1456100000	986260000	300870000	1158400000	19378000	28763000	5105500	337830000	44365000	276970000	116	98	101	75	73	91	14	20	3	63	16
P22626	P22626	Heterogeneous nuclear ribonucleoproteins A2/B1	HNRNPA2B1	32.3505	32.709	32.6508	32.5513	31.8634	32.3332	31.6574	31.9117	33.8112	32.7712	32.8442	32.1952	22	22	21	66	66	66	37.429	0	323.31	40664000000	765	297020000	250610000	415700000	364890000	121740000	275410000	4625500	4236500	9358700	203160000	23849000	62597000	95	104	132	65	67	104	11	9	12	67	32
P22695	P22695	Cytochrome b-c1 complex subunit 2, mitochondrial	UQCRC2	27.035	27.3584	27.434	27.6553	26.7208	27.2422	28.268	24.8369	29.8716	27.6228	28.7564	28.0375	12	12	12	34.4	34.4	34.4	48.442	0	72.273	1477800000	123	6684400	3764300	21417000	20850000	2636600	10199000	593460	112010	1026600	4608700	2110700	3775500	16	9	20	21	5	17	3	0	2	9	8
P23193;Q15560	P23193	Transcription elongation factor A protein 1	TCEA1	28.4436	28.4891	28.4005	27.8514	27.7789	28.546	26.0032	27.5679	28.4729	28.0914	25.3104	27.8382	13	13	13	56.5	56.5	56.5	33.969	0	74.6	1707000000	91	17776000	11838000	27237000	12069000	5202100	16696000	0	235500	456760	6387600	356710	2157900	14	22	17	7	9	12	0	0	0	5	1
P23229	P23229	Integrin alpha-6;Integrin alpha-6 heavy chain;Integrin alpha-6 light chain;Processed integrin alpha-6	ITGA6	32.6132	33.0423	32.1986	31.3921	31.6097	31.9537	33.464	33.9014	31.7357	32.9433	31.5377	32.1839	46	46	46	50.1	50.1	50.1	126.6	0	323.31	33183000000	1044	92009000	65489000	129720000	56936000	25231000	71648000	7079600	11746000	753330	64897000	2518100	25023000	148	176	142	85	77	122	33	42	5	106	13
P23246	P23246	Splicing factor, proline- and glutamine-rich	SFPQ	31.6522	31.6528	31.3541	31.4616	31.4682	31.3939	30.2409	30.8596	32.0839	31.1115	30.6637	30.4842	29	29	28	45.8	45.8	44.7	76.149	0	323.31	17398000000	515	78537000	57563000	108420000	125080000	44173000	116090000	912620	2354900	2983700	30234000	1856000	11742000	71	75	70	69	55	70	7	8	6	43	10
P23258;Q9NRH3	P23258;Q9NRH3	Tubulin gamma-1 chain;Tubulin gamma-2 chain	TUBG1;TUBG2	28.8288	28.3814	27.963	29.05	27.9799	27.9682	24.1343	26.5726	25.7771	27.1929	25.3938	25.5263	19	19	19	67.4	67.4	67.4	51.169	0	177.25	1703300000	123	12078000	5838400	12962000	22824000	5168000	16222000	43930	122680	30516	1738700	55324	341290	25	15	21	25	8	21	1	0	0	4	0
P23284	P23284	Peptidyl-prolyl cis-trans isomerase B	PPIB	29.8294	30.0765	29.9345	30.3567	29.5842	29.2943	30.955	31.3914	31.5831	30.6833	31.0474	30.4429	11	11	11	48.6	48.6	48.6	23.742	0	54.905	8279900000	274	83876000	49869000	112380000	143860000	48446000	69133000	6408800	6706100	4585100	104570000	11904000	48254000	45	28	30	27	36	26	8	6	2	26	8
P23381	P23381	Tryptophan--tRNA ligase, cytoplasmic;T1-TrpRS;T2-TrpRS	WARS	31.1932	31.39	31.1937	31.1391	31.1033	31.4801	29.3801	29.9806	30.0324	30.7313	30.5746	30.9794	21	21	21	65.8	65.8	65.8	53.165	0	323.31	14156000000	454	87175000	50778000	109510000	119220000	48147000	137520000	462400	1026200	386220	36236000	2045100	22968000	62	59	60	51	37	74	5	4	1	35	6
P23396	P23396	40S ribosomal protein S3	RPS3	31.9905	31.9328	32.2651	32.5063	32.1883	32.037	32.0325	32.6737	32.2707	32.2259	32.5515	32.058	20	20	20	78.2	78.2	78.2	26.688	0	145.29	31756000000	528	224570000	92481000	295700000	429230000	144940000	233530000	8732100	13283000	6634000	148510000	13792000	59973000	71	65	68	72	60	67	16	13	3	35	14
P23458	P23458	Tyrosine-protein kinase JAK1	JAK1	26.0305	25.1475	26.6486	25.4536	25.9552	26.5695	26.5452	27.6783	26.9664	26.0308	25.8788	26.6234	12	12	12	13	13	13	133.28	0	26.898	567970000	45	1256700	155540	2705200	1084400	219600	3003500	0	69819	23527	258970	43399	340120	8	1	9	5	3	12	0	0	0	2	0
P23526	P23526	Adenosylhomocysteinase	AHCY	31.922	31.4525	32.0365	32.135	31.9275	31.8608	29.9464	32.1274	31.7415	31.8747	31.589	31.7009	20	20	20	45.8	45.8	45.8	47.716	0	193.87	26072000000	539	168250000	77588000	310230000	260620000	107880000	224540000	1080400	4888000	3086500	90855000	8470900	46128000	74	67	75	70	56	77	5	5	3	35	14
P23528	P23528	Cofilin-1	CFL1	35.5004	36.0821	35.7979	35.6798	35.426	36.1583	35.2341	34.3048	34.4442	34.9939	35.2581	35.5096	19	19	14	80.1	80.1	63.9	18.502	0	323.31	323990000000	1507	3421600000	2658700000	6642000000	6377500000	2229200000	7362700000	111150000	129280000	38147000	1967200000	214600000	1247100000	204	203	214	119	163	272	27	26	9	112	32
P23588	P23588	Eukaryotic translation initiation factor 4B	EIF4B	29.0487	29.1678	29.6156	29.3578	29.3319	30.2023	30.3774	31.9219	31.9432	30.2768	29.8393	30.6851	19	19	19	40.6	40.6	40.6	69.15	0	183.23	5448500000	222	19636000	10553000	29767000	30591000	11101000	39048000	1614600	8955100	2490700	14348000	1948200	31742000	24	19	30	20	20	28	7	9	4	20	4
P23634	P23634	Plasma membrane calcium-transporting ATPase 4	ATP2B4	31.6465	31.5024	31.3835	31.4667	31.5352	31.4469	31.4486	32.4337	31.831	32.1591	30.4098	31.521	40	40	23	40.3	40.3	26.1	137.92	0	323.31	19956000000	617	47446000	21627000	60290000	71774000	27011000	52714000	1159000	5646000	1120200	39713000	1257100	14312000	93	74	69	76	64	86	13	24	5	54	7
P23919	P23919	Thymidylate kinase	DTYMK	27.8462	28.0082	28.4117	28.3057	28.0962	28.2865	27.6098	28.3652	26.6954	28.6552	28.9149	28.3958	14	14	14	60.4	60.4	60.4	23.819	0	39.966	2004300000	141	11501000	4694800	24103000	27023000	5447300	19764000	323990	324790	272410	14134000	1749400	8561500	18	15	24	12	11	24	3	2	1	13	6
P23921	P23921	Ribonucleoside-diphosphate reductase large subunit	RRM1	31.3912	31.0028	31.4318	31.7346	31.1548	31.5216	30.0693	30.9035	31.0736	31.0004	29.7478	30.7756	37	37	37	61.2	61.2	61.2	90.069	0	323.31	16585000000	573	51151000	18496000	90588000	88821000	26053000	66248000	673000	1558800	562900	22248000	1175500	9361000	91	53	103	76	54	85	6	12	4	39	4
P24534	P24534	Elongation factor 1-beta	EEF1B2	30.3266	30.0935	30.2502	30.4886	29.7427	30.4727	30.3803	28.5093	26.8387	28.7612	27.9972	29.0475	14	11	11	73.3	68	68	24.763	0	271.91	6903500000	194	93366000	38751000	132800000	129280000	40274000	123070000	3446500	892990	261670	6923600	623430	5606700	36	24	29	28	21	32	6	2	0	5	3
P24539	P24539	ATP synthase F(0) complex subunit B1, mitochondrial	ATP5F1	26.7081	25.9309	26.8141	27.7451	23.0298	26.5365	28.9274	24.2349	29.1582	27.3953	26.2639	28.1362	6	6	6	28.1	28.1	28.1	28.908	0	48.094	734060000	57	4921300	1335100	11441000	6585200	2082700	3447400	1301900	546010	1232200	4813100	608310	7564600	6	5	13	4	2	6	3	1	1	4	1
P24666	P24666	Low molecular weight phosphotyrosine protein phosphatase	ACP1	29.4793	29.19	29.2416	28.9018	29.0089	29.2765	28.3598	28.5099	29.5077	28.0381	25.9681	28.2118	7	7	7	65.8	65.8	65.8	18.042	0	164.43	3492500000	154	56439000	27794000	110200000	63343000	33447000	74759000	1046900	636570	801380	8392400	716660	10477000	20	21	30	22	14	19	4	1	1	7	2
P24752	P24752	Acetyl-CoA acetyltransferase, mitochondrial	ACAT1	27.3265	27.5186	27.6707	27.362	27.1735	27.4885	25.4622	28.5059	28.1127	26.7718	27.0326	27.1746	9	9	9	32.1	32.1	32.1	45.199	0	77.717	1136500000	77	6642200	1925400	11654000	14153000	2440100	7815700	54698	670980	196420	2243800	64804	1550000	9	9	11	14	4	15	2	0	1	6	1
P24941	P24941	Cyclin-dependent kinase 2	CDK2	26.1178	26.4093	27.2058	26.1936	27.0364	26.4932	25.5181	25.1997	24.6894	26.6855	25.9177	25.6262	15	13	11	55	48.7	39.9	33.929	0	30.53	525600000	56	3563000	1245500	6604700	3424200	1542900	5968700	59525	8860.3	0	4344900	0	901070	6	3	9	9	4	15	1	0	0	7	0
P25205	P25205	DNA replication licensing factor MCM3	MCM3	28.9969	28.9768	29.0542	29.5784	28.8027	28.6374	27.6005	28.3294	29.6616	29.5544	28.7742	28.8532	33	33	33	48.4	48.4	48.4	90.98	0	323.31	3761500000	250	8841400	5931700	13541000	23233000	5709900	6827400	113490	176750	229920	7200600	434170	1514600	31	36	38	45	23	19	4	0	2	29	6
P25398	P25398	40S ribosomal protein S12	RPS12	30.9518	30.98	31.0397	31.4108	30.6855	31.3798	30.6051	31.1066	29.7754	29.739	31.7807	30.4479	9	9	9	71.2	71.2	71.2	14.515	0	181.54	13872000000	225	250850000	137310000	384880000	516010000	159990000	396750000	6089200	13708000	1202600	47843000	28264000	38902000	33	26	29	28	28	27	4	9	1	11	9
P25445	P25445	Tumor necrosis factor receptor superfamily member 6	FAS	26.1054	26.0327	26.6484	26.026	26.2217	26.199	25.4613	28.6376	27.6374	26.7689	25.8221	27.3779	9	9	9	31.3	31.3	31.3	37.732	0	37.772	656040000	86	4513400	1163400	6161600	5363000	2448700	6410100	0	365610	237690	3701400	0	2437100	16	7	8	11	14	13	0	1	0	7	0
P25685	P25685	DnaJ homolog subfamily B member 1	DNAJB1	29.7379	29.8769	29.1666	29.4055	29.2112	29.31	29.1295	28.322	29.1672	29.6463	29.8254	29.8952	17	17	16	52.4	52.4	48.8	38.044	0	84.536	4100700000	159	28536000	18764000	41077000	37068000	12631000	33483000	1506300	1218500	702660	29840000	2096800	20891000	16	22	23	17	13	20	4	4	0	17	4
P25705	P25705	ATP synthase subunit alpha, mitochondrial	ATP5A1	30.5418	30.6081	30.5772	30.8988	29.983	29.8418	31.3626	30.2029	32.4277	31.0135	31.8498	30.6625	25	25	25	52.3	52.3	52.3	59.75	0	241.31	11019000000	369	55977000	24418000	62985000	100110000	15330000	25990000	3415900	1222700	3280300	27553000	18029000	17127000	56	42	36	49	29	31	14	5	7	23	27
P25786	P25786	Proteasome subunit alpha type-1	PSMA1	31.1676	31.5113	31.1736	30.8691	30.527	31.0735	30.9645	30.6011	31.4345	31.3778	31.9215	31.2199	17	17	17	82.9	82.9	82.9	29.555	0	192.93	14403000000	387	116830000	91641000	196120000	95874000	53502000	146090000	4171300	4443900	1904400	61679000	12627000	62382000	52	57	70	34	35	67	4	5	2	18	8
P25787	P25787	Proteasome subunit alpha type-2	PSMA2	30.3947	31.0679	30.8252	30.5244	30.3851	30.7049	28.199	28.8374	28.4686	29.2454	28.5424	30.4873	12	12	12	59.4	59.4	59.4	25.898	0	105.28	8086800000	226	76229000	58107000	159710000	100040000	45991000	120500000	633170	866000	296750	22920000	996780	35768000	37	24	38	20	28	37	2	2	0	17	4
P25788	P25788	Proteasome subunit alpha type-3	PSMA3	29.7514	30.6697	30.3684	29.8093	29.9457	30.1874	29.7358	30.2772	30.0204	30.462	30.4697	30.2564	9	9	9	40.8	40.8	40.8	28.433	0	89.467	8034800000	206	62702000	25225000	169580000	104240000	58046000	100450000	1745400	3821400	1352400	56789000	5649300	28466000	32	24	32	19	30	27	4	4	0	13	3
P25789	P25789	Proteasome subunit alpha type-4	PSMA4	31.0692	31.9672	31.528	30.8159	30.8896	31.6614	30.534	30.3179	31.0668	31.3537	31.5755	31.2353	12	12	12	65.5	65.5	65.5	29.483	0	317.83	16667000000	294	139550000	157290000	324940000	145250000	69122000	288610000	3798500	2363200	2521600	88848000	7148200	52672000	40	46	41	26	27	37	8	7	3	22	7
P26006	P26006	Integrin alpha-3;Integrin alpha-3 heavy chain;Integrin alpha-3 light chain	ITGA3	32.4179	32.5262	32.2209	32.4465	32.4274	32.3687	33.0344	33.8747	32.0002	33.0132	31.7693	32.8629	27	27	27	34.8	34.8	34.8	116.61	0	302.88	38423000000	857	135010000	70822000	167250000	134510000	98245000	162190000	5893400	16878000	1732100	114050000	3483200	50505000	105	99	129	83	107	132	20	27	4	67	11
P26038	P26038	Moesin	MSN	34.8334	34.9482	35.0919	34.9604	34.8935	35.2779	34.6745	34.34	34.3503	34.6584	33.8696	35.0209	47	47	36	69.3	69.3	52.9	67.819	0	323.31	201440000000	2761	679690000	381380000	1256100000	1168800000	547450000	1275700000	28980000	43169000	10233000	352770000	20834000	339060000	383	310	429	271	285	455	50	61	21	164	49
P26196	P26196	Probable ATP-dependent RNA helicase DDX6	DDX6	28.2342	27.9435	28.7181	28.5074	27.9395	28.1193	24.7943	27.5204	27.3559	27.856	26.6826	26.2169	16	16	16	41.8	41.8	41.8	54.416	0	125.57	1682800000	121	8986400	3777600	15613000	13922000	6202000	8311200	0	221730	83236	2404700	226450	350830	23	13	26	21	14	15	0	1	0	6	2
P26358	P26358	DNA (cytosine-5)-methyltransferase 1	DNMT1	26.5424	26.1118	27.0084	27.8497	25.9906	25.5879	25.6503	25.9	27.9221	24.3625	26.2083	24.8039	24	24	24	19.1	19.1	19.1	183.16	0	66.498	619030000	71	640390	326850	2571700	3547500	251290	569330	0	15480	72603	149870	0	0	10	10	14	21	7	6	0	1	0	2	0
P26368	P26368	Splicing factor U2AF 65 kDa subunit	U2AF2	30.2048	30.3699	29.8719	29.889	29.4088	29.8073	28.0522	28.1165	29.1356	29.2598	28.8865	28.4026	14	14	14	51.8	51.8	51.8	53.5	0	111.95	5553400000	236	66797000	29199000	88125000	77434000	23214000	65032000	396430	494920	598060	12275000	1140900	5521000	27	30	51	29	23	39	2	1	2	12	7
P26373	P26373	60S ribosomal protein L13	RPL13	31.0959	31.2664	31.3854	31.924	31.2482	31.4957	31.5903	32.6233	32.2124	31.5238	31.4122	31.5962	10	10	10	39.3	39.3	39.3	24.261	0	85.793	18770000000	299	227900000	121730000	271930000	536040000	184750000	371200000	9822400	35522000	12222000	182960000	7920300	123580000	38	34	35	37	34	36	3	9	2	17	3
P26447	P26447	Protein S100-A4	S100A4	30.9013	31.1127	31.7341	31.2204	30.1166	31.1877	31.9358	32.214	31.0826	32.4293	31.3654	31.884	7	7	7	71.3	71.3	71.3	11.728	0	47.036	20573000000	355	473240000	231190000	700820000	553810000	236250000	371200000	11130000	25220000	7536000	596580000	19491000	202310000	56	42	53	24	32	41	5	10	1	32	3
P26583	P26583	High mobility group protein B2	HMGB2	25.5258	27.3623	26.8391	25.9911	24.8882	25.8322	26.8105	27.4774	27.0284	26.6934	27.4122	27.0764	5	4	4	23.9	18.2	18.2	24.033	0	16.158	533250000	43	8245500	7963400	23200000	15505000	4341200	12977000	0	1389200	600590	6603800	1864900	6184700	7	6	7	8	1	3	0	1	0	2	1
P26599;O95758	P26599	Polypyrimidine tract-binding protein 1	PTBP1	31.1905	31.7054	31.4082	31.1024	30.6608	31.2105	28.7366	28.9063	30.1788	30.6132	27.4674	29.6528	18	18	18	56.7	56.7	56.7	57.221	0	323.31	12317000000	306	84287000	73752000	177330000	129420000	34928000	109200000	500520	898820	1390200	27586000	499280	8458300	36	36	69	38	15	63	3	4	5	18	2
P26639;A2RTX5	P26639	Threonine--tRNA ligase, cytoplasmic	TARS	32.8126	33.0046	33.1135	33.1494	32.6716	33.0946	32.6134	32.5578	33.2229	33.2386	32.1857	32.8407	41	41	41	64	64	64	83.434	0	323.31	55014000000	1124	160590000	100340000	294810000	242200000	99252000	246520000	4167800	4520000	3177300	104600000	4024200	45654000	174	131	158	108	114	149	23	17	7	87	18
P26640	P26640	Valine--tRNA ligase	VARS	31.0941	30.964	31.0557	31.3238	30.8559	31.2784	29.4631	30.5753	31.1266	30.7751	29.0285	30.0795	45	45	45	48.4	48.4	48.4	140.47	0	323.31	12640000000	488	26774000	11077000	51355000	53128000	11076000	42023000	309970	1605000	936560	11617000	575620	3759900	73	59	74	90	40	74	6	7	4	31	2
P26641	P26641	Elongation factor 1-gamma	EEF1G	32.9062	33.4245	33.1001	33.1349	32.9601	33.2067	32.611	33.3028	32.7173	33.1442	33.0291	32.9092	24	24	24	69.8	69.8	69.8	50.118	0	323.31	58743000000	993	270040000	202850000	536890000	418190000	187050000	515170000	7890000	9720900	4464600	170160000	20768000	104420000	132	120	159	90	111	136	17	24	8	57	31
P26885	P26885	Peptidyl-prolyl cis-trans isomerase FKBP2	FKBP2	27.6598	27.2197	24.6847	27.6167	24.377	26.8567	28.1536	25.8822	27.0494	27.686	27.4044	27.3926	4	4	4	48.6	48.6	48.6	15.649	0	35.173	806610000	39	13130000	11088000	6879300	36505000	3165500	9907700	1670900	444790	757870	23925000	3168600	4588300	4	5	3	7	1	4	2	1	1	4	3
P27105	P27105	Erythrocyte band 7 integral membrane protein	STOM	32.7522	32.134	32.6458	33.0605	32.8607	33.0199	31.277	32.0271	31.7469	32.2424	30.2181	32.0095	16	16	16	62.8	62.8	62.8	31.73	0	323.31	41701000000	575	365460000	108690000	555240000	668190000	282320000	600490000	5596100	9294000	4471400	114350000	4185800	61784000	96	70	64	56	78	77	11	14	5	38	6
P27348	P27348	14-3-3 protein theta	YWHAQ	33.2291	32.381	33.2381	33.0021	32.3784	32.9074	32.3452	33.2999	32.7237	31.9302	31.4082	32.171	17	13	13	73.5	65.7	65.7	27.764	0	323.31	47811000000	380	629620000	200970000	801320000	709590000	213660000	610810000	11799000	22499000	6489300	116310000	7872200	84136000	67	40	39	59	43	46	12	16	3	19	5
P27448;Q96L34	P27448	MAP/microtubule affinity-regulating kinase 3	MARK3	26.0416	24.8165	26.7195	26.0208	26.1899	25.6437	24.8163	25.6373	25.5574	25.7987	26.5975	25.8214	7	7	6	14.3	14.3	11.8	84.428	0	32.93	310770000	28	326950	0	900820	3101100	2799400	429770	0	0	21780	0	0	0	6	0	4	6	7	5	0	0	0	0	0
P27635;Q96L21	P27635	60S ribosomal protein L10	RPL10	30.7906	30.6344	31.2841	31.4854	31.2964	31.045	31.2405	32.0924	31.2383	29.793	30.233	31.5979	10	10	10	43.5	43.5	43.5	24.604	0	160.13	15539000000	266	241090000	118300000	409330000	429550000	218970000	320690000	10770000	17395000	3627500	60150000	3454200	109070000	35	29	40	29	34	39	7	6	2	15	4
P27694	P27694	Replication protein A 70 kDa DNA-binding subunit;Replication protein A 70 kDa DNA-binding subunit, N-terminally processed	RPA1	26.3443	26.4466	27.2189	26.8993	25.2674	26.4537	26.4652	24.9828	26.4575	25.2957	25.9106	24.6998	15	15	15	35.2	35.2	35.2	68.137	0	58.924	851460000	48	1651100	345630	4721200	5672200	395450	3879000	0	9325	59454	11649000	0	0	8	2	12	14	3	5	0	0	1	3	0
P27695	P27695	DNA-(apurinic or apyrimidinic site) lyase;DNA-(apurinic or apyrimidinic site) lyase, mitochondrial	APEX1	31.1268	31.5544	31.2595	29.9482	30.4228	30.6415	28.2701	29.7494	30.2793	30.428	30.9061	30.1299	12	12	12	57.5	57.5	57.5	35.554	0	211.31	11178000000	254	136980000	87024000	267000000	86083000	45360000	126980000	452200	1217700	2189300	20416000	5119700	19611000	41	34	51	21	27	35	2	0	1	9	7
P27701	P27701	CD82 antigen	CD82	28.678	27.8069	28.7418	28.7146	28.6222	29.1142	26.2285	29.2283	23.8436	28.8097	26.1408	27.4438	4	4	4	21.3	21.3	21.3	29.625	0	20.159	2444800000	55	8058300	5085000	38446000	38885000	21936000	60884000	77454	2089700	82319	11885000	0	631440	7	7	5	6	13	9	0	2	0	3	0
P27708	P27708	CAD protein;Glutamine-dependent carbamoyl-phosphate synthase;Aspartate carbamoyltransferase;Dihydroorotase	CAD	30.5283	29.9654	30.3541	31.0799	30.0308	30.0052	29.6629	30.392	30.7449	31.209	26.577	30.6719	72	69	69	44	43	43	242.98	0	323.31	9789600000	559	11174000	3584100	21080000	29853000	4674000	8309600	276560	434360	331200	11417000	46620	3863900	72	45	99	103	48	55	8	7	2	63	2
P27797	P27797	Calreticulin	CALR	32.1114	31.9229	32.7599	32.0045	31.8958	31.5318	33.9589	33.5229	33.6875	31.9419	32.6912	32.5322	27	27	27	79.4	79.4	79.4	48.141	0	323.31	36856000000	925	223010000	106740000	497660000	347820000	122050000	196750000	33043000	36368000	9013300	85758000	18123000	78704000	134	94	132	126	84	101	37	38	13	67	27
P27816	P27816	Microtubule-associated protein 4	MAP4	30.33	30.8363	30.4934	30.3929	30.2973	30.8521	29.9585	31.3595	31.3155	31.1744	31.0176	30.8259	37	37	37	44.1	44.1	44.1	121	0	192.87	10814000000	454	20472000	10572000	37242000	27863000	12478000	30050000	450870	1550900	1295000	19520000	959230	6521000	53	60	64	52	48	62	6	7	5	50	8
P27824	P27824	Calnexin	CANX	31.4483	31.5882	31.8607	31.5964	31.7589	31.3917	32.3308	32.4734	33.5314	32.2491	32.6727	31.9654	28	28	28	47.5	47.5	47.5	67.567	0	323.31	24184000000	630	88329000	37975000	150130000	178610000	62122000	89646000	4751400	13383000	9121000	76765000	9972900	34928000	67	62	92	93	59	71	14	19	11	49	19
P28066	P28066	Proteasome subunit alpha type-5	PSMA5	30.748	30.0342	30.3549	31.0759	30.2787	30.3758	25.5274	28.9169	27.9451	29.463	30.8958	30.2138	11	11	11	60.2	60.2	60.2	26.411	0	177.1	8254400000	230	157200000	34786000	130560000	155900000	60127000	134500000	763440	1149900	372030	26599000	10062000	38374000	42	31	35	28	27	26	1	0	0	12	5
P28070	P28070	Proteasome subunit beta type-4	PSMB4	30.7907	30.9022	30.9939	30.6949	30.6684	31.0247	30.1919	29.6784	30.1153	30.0692	29.6766	29.8523	8	8	8	48.5	48.5	48.5	29.204	0	181.3	10732000000	215	112120000	73541000	289150000	165750000	77326000	180660000	4657900	3939100	959950	47003000	3632700	16846000	26	36	29	21	27	26	5	6	1	20	5
P28072	P28072	Proteasome subunit beta type-6	PSMB6	30.3763	30.7812	30.4203	29.6978	30.0166	30.1893	28.8447	30.1452	29.7071	29.4722	29.9372	30.1105	5	5	5	36.4	36.4	36.4	25.357	0	174.08	6982800000	117	67070000	70133000	165940000	78659000	47149000	128710000	756770	3208000	1247800	34755000	3712800	33452000	12	18	16	11	15	19	2	3	0	5	2
P28074	P28074	Proteasome subunit beta type-5	PSMB5	30.1207	30.5658	30.9051	29.8976	30.0567	30.6975	30.5482	31.1606	31.2601	30.5887	30.7465	31.0475	14	14	14	65.8	65.8	65.8	28.48	0	273.7	10120000000	329	70453000	46555000	191340000	69522000	42554000	141140000	3034700	6209300	2486700	51798000	7592500	41997000	41	48	58	27	32	48	6	5	2	19	9
P28482;P31152;Q16659	P28482	Mitogen-activated protein kinase 1	MAPK1	28.2373	28.9233	28.6812	28.228	28.314	29.2218	28.1286	26.0482	26.9671	28.3942	25.6217	27.7023	17	17	13	58.9	58.9	46.1	41.389	0	141.84	2257800000	132	8125400	9548000	30184000	13537000	5740300	25602000	153480	264370	59100	6976300	0	2436800	11	20	28	20	8	28	2	0	0	6	0
P28838	P28838	Cytosol aminopeptidase	LAP3	30.5004	30.4181	30.5186	30.2342	29.7151	30.3938	27.592	29.5899	29.8577	30.1107	27.7899	29.9317	28	28	28	69.2	69.2	69.2	56.166	0	244.47	7594900000	325	36424000	19181000	59738000	60216000	19077000	45108000	222390	846090	416850	14181000	388890	6094400	45	41	51	41	31	58	2	3	1	26	4
P29144	P29144	Tripeptidyl-peptidase 2	TPP2	30.673	30.8777	30.4398	30.0417	29.9007	30.3291	27.3148	30.0686	30.4141	30.813	28.3602	30.8816	51	51	51	53.2	53.2	53.2	138.35	0	275.85	8516300000	404	18517000	11865000	33607000	21254000	7727100	20444000	80633	618020	347080	14026000	293030	6400800	62	65	64	44	37	43	2	5	3	34	4
P29218	P29218	Inositol monophosphatase 1	IMPA1	27.2673	27.0047	26.7863	26.2921	26.6234	26.7418	26.7166	25.0275	24.0697	24.2949	25.6917	23.8214	6	6	6	29.6	29.6	29.6	30.188	0	16.586	507150000	27	5279200	2720900	7668200	1795300	1777400	10628000	0	20446	6703.9	1435000	0	365730	5	5	5	1	3	6	0	0	0	1	0
P29317	P29317	Ephrin type-A receptor 2	EPHA2	29.2684	29.4184	28.8846	28.4226	28.1551	28.8051	32.1986	32.8873	31.9243	30.5679	28.4921	31.2587	31	31	29	52.2	52.2	50.2	108.27	0	162.82	4685200000	305	10384000	6346200	9525000	8743200	2447700	7402800	5337500	8504000	2297000	18189000	457660	20051000	27	29	18	24	11	16	24	37	8	27	3
P29323;P54762	P29323	Ephrin type-B receptor 2	EPHB2	27.9675	28.7293	28.215	27.8403	27.2728	27.6361	30.1874	30.5768	29.5378	29.4965	25.5489	28.6734	21	19	18	27.2	25.4	24.5	117.49	0	94.924	1416600000	120	2995700	3052500	5187300	2826900	540320	1352500	808070	2826900	340500	5989000	12122	1310400	18	21	19	11	6	9	6	9	1	17	0
P29353	P29353	SHC-transforming protein 1	SHC1	24.8124	25.9188	26.0687	26.1231	25.9511	26.1193	25.6498	25.1334	25.1191	26.301	26.0873	25.8212	7	7	7	21.8	21.8	21.8	62.821	0	46.118	334370000	36	407080	447680	2914700	2095200	356990	4044900	0	12742	0	1250700	0	0	3	4	4	6	2	11	0	0	0	6	0
P29373;P29762	P29373	Cellular retinoic acid-binding protein 2	CRABP2	27.8074	25.4571	28.8681	27.7197	27.9557	28.8176	24.9296	24.2891	26.843	28.2379	25.7229	28.1319	8	8	8	57.2	57.2	57.2	15.693	0	38.815	1729500000	71	25728000	1286700	74049000	27235000	16136000	50538000	0	91727	146590	16079000	0	4901900	13	1	14	8	9	13	0	0	0	8	0
P29401	P29401	Transketolase	TKT	35.1671	35.2746	35.2932	34.8495	34.7711	35.1287	33.1899	33.3736	34.2263	34.2726	34.4374	34.2232	38	38	38	83.1	83.1	83.1	67.877	0	323.31	194260000000	2102	1185200000	627530000	2006000000	1150000000	674080000	1409100000	6777300	20575000	12314000	376820000	55032000	246880000	307	269	423	169	214	307	17	30	14	141	58
P29692	P29692	Elongation factor 1-delta	EEF1D	32.2412	32.0494	32.5635	32.7479	31.9797	32.643	32.572	33.2002	32.5844	31.837	31.09	31.7267	20	20	17	73.7	73.7	69.4	31.121	0	323.31	37658000000	526	322650000	120680000	501310000	509180000	161880000	499760000	11134000	24329000	7124800	111370000	4738700	79474000	83	65	65	69	60	79	12	12	2	27	8
P29966	P29966	Myristoylated alanine-rich C-kinase substrate	MARCKS	34.3486	34.9493	34.9916	33.459	34.2935	35.0394	35.7836	36.9961	35.6388	35.3215	35.3244	35.8078	15	15	15	69.3	69.3	69.3	31.554	0	323.31	191130000000	936	1289700000	976190000	3110500000	966010000	863450000	2543400000	135200000	485550000	74196000	1639100000	173780000	1395000000	124	143	103	95	100	122	25	41	17	64	19
P29992	P29992	Guanine nucleotide-binding protein subunit alpha-11	GNA11	30.3336	30.3813	29.8048	30.2983	30.1484	30.0997	30.966	31.0009	30.7467	30.8612	27.3314	30.8966	21	21	10	65.7	65.7	30.6	42.123	0	125.21	10529000000	276	33831000	19470000	317640000	43101000	29373000	61390000	2551600	3831600	1874100	23070000	238840	17803000	41	28	38	28	32	39	12	3	1	22	2
P30040	P30040	Endoplasmic reticulum resident protein 29	ERP29	29.2614	29.3425	29.2842	30.0723	29.0895	29.2963	29.7474	29.7277	30.8503	29.5785	30.0602	29.2533	12	12	12	55.9	55.9	55.9	28.993	0	74.273	5785700000	208	33802000	24031000	90542000	124520000	26048000	63035000	1820200	1327200	2347700	30350000	4006500	11432000	25	19	26	34	32	23	7	0	1	13	5
P30041	P30041	Peroxiredoxin-6	PRDX6	33.5953	33.5354	33.2001	33.2667	33.044	33.3331	31.8808	32.4177	32.3644	32.2162	32.0509	32.0085	20	20	20	79.5	79.5	79.5	25.035	0	253.94	56488000000	773	734210000	369170000	793350000	614300000	349390000	699170000	5257800	7888000	3857500	122190000	7597000	59505000	120	103	124	80	85	116	9	10	4	38	11
P30043	P30043	Flavin reductase (NADPH)	BLVRB	27.7094	27.2768	27.7171	28.0331	27.7211	27.9018	26.0638	24.9847	26.9178	25.5995	25.5995	26.2772	7	7	7	51.9	51.9	51.9	22.119	0	31.926	1218100000	80	10462000	2841100	28435000	28067000	3466500	34058000	0	20892	73131	1528700	0	1780000	14	5	13	15	3	22	0	0	0	1	0
P30044	P30044	Peroxiredoxin-5, mitochondrial	PRDX5	32.0437	32.2028	31.7468	31.4542	31.3713	31.6579	29.818	29.9869	30.5839	31.1595	30.1496	30.5778	10	10	10	56.1	56.1	56.1	22.086	0	214.05	18749000000	360	248170000	146100000	304580000	249610000	108100000	286830000	1542700	1441700	1317000	66293000	3870200	24393000	45	47	46	41	33	62	5	4	1	30	11
P30046;A6NHG4	P30046;A6NHG4	D-dopachrome decarboxylase;D-dopachrome decarboxylase-like protein	DDT;DDTL	29.1767	28.3813	28.7419	28.3509	28.1155	27.9612	25.3027	25.0698	25.4748	25.0628	25.5577	22.9578	6	6	6	52.5	52.5	52.5	12.712	0	55.54	1602800000	85	76945000	13504000	59168000	36130000	12115000	30424000	0	22072	0	441680	0	221580	16	4	22	10	9	22	0	0	0	1	0
P30050	P30050	60S ribosomal protein L12	RPL12	31.0614	31.8386	31.5405	31.64	31.3488	31.437	31.2677	32.2476	31.6486	31.7339	31.764	31.9237	7	7	7	54.5	54.5	54.5	17.818	0	234.53	20023000000	401	226130000	168140000	464270000	482400000	169100000	362420000	10414000	19867000	5258500	157710000	25195000	133840000	53	52	52	42	49	56	5	10	2	32	10
P30084	P30084	Enoyl-CoA hydratase, mitochondrial	ECHS1	28.8471	28.6976	28.767	28.8618	28.2629	28.5409	28.4045	24.9983	28.2913	27.7027	28.0026	27.6724	11	11	11	53.1	53.1	53.1	31.387	0	154.95	2529200000	149	20758000	11127000	33654000	38818000	6234400	23341000	517360	33663	276730	3225000	590610	1935600	20	17	26	28	13	23	3	0	1	5	3
P30085	P30085	UMP-CMP kinase	CMPK1	28.9896	29.117	29.3611	28.8673	28.5216	29.2254	28.6261	28.787	29.1973	28.6372	26.1208	28.9884	12	12	12	61.2	61.2	61.2	22.222	0	119.37	3493600000	185	44833000	23779000	81979000	58301000	21533000	59686000	1164300	1264000	381070	14849000	117920	9715600	29	17	34	26	22	27	6	1	1	10	1
P30086	P30086	Phosphatidylethanolamine-binding protein 1;Hippocampal cholinergic neurostimulating peptide	PEBP1	32.3229	32.6118	32.7399	31.5168	31.7306	32.6587	30.2511	30.6394	31.4192	31.4253	32.0476	31.2755	11	11	11	79.7	79.7	79.7	21.057	0	323.31	28526000000	450	427520000	325040000	766830000	351380000	203010000	609770000	2482600	3971800	3278000	85833000	14079000	59365000	54	73	75	44	40	73	5	5	1	23	9
P30101	P30101	Protein disulfide-isomerase A3	PDIA3	31.8632	32.2117	32.4865	32.2397	31.7105	31.8563	33.451	32.826	34.3519	32.5572	33.4054	32.4019	29	29	29	62.4	62.4	62.4	56.782	0	323.31	37431000000	782	122760000	90859000	288800000	292150000	76291000	166000000	17885000	8216000	16560000	107920000	29417000	73858000	92	94	92	87	60	78	39	22	18	52	38
P30153	P30153	Serine/threonine-protein phosphatase 2A 65 kDa regulatory subunit A alpha isoform	PPP2R1A	32.6209	32.2429	32.6859	32.6758	32.2008	32.7267	31.0286	32.0787	31.3942	31.2124	31.329	32.0502	31	31	24	66.9	66.9	50.1	65.308	0	323.31	33012000000	796	158360000	64284000	224400000	255210000	62343000	186060000	1245200	6182200	1789800	30099000	3353200	38301000	110	99	111	132	80	109	8	12	4	41	12
P30520	P30520	Adenylosuccinate synthetase isozyme 2	ADSS	30.655	30.9859	30.2254	29.9057	30.1854	30.1209	24.9939	28.9168	28.3338	29.8372	28.6437	29.6839	20	20	18	57.2	57.2	52.6	50.097	0	130.73	6855300000	225	55731000	39573000	75668000	50598000	23837000	69155000	61787	534590	247560	18645000	1018600	7696100	37	36	27	28	23	39	1	2	1	15	1
P30530;Q12866	P30530	Tyrosine-protein kinase receptor UFO	AXL	28.7225	28.3297	29.1944	29.4379	28.845	29.6368	29.6304	29.7759	29.4246	29.4094	28.0696	29.2781	22	22	22	35.8	35.8	35.8	98.336	0	145.55	4108300000	235	12173000	4127400	22832000	25093000	6570100	27981000	588320	746720	405060	10967000	341860	5553700	31	26	34	35	22	29	5	7	2	18	2
P30533	P30533	Alpha-2-macroglobulin receptor-associated protein	LRPAP1	26.3615	26.2266	26.6546	26.2268	26.3067	25.8845	25.9606	24.06	25.3308	27.2232	26.025	23.8119	7	7	7	21.8	21.8	21.8	41.465	0	23.179	465010000	50	3444900	1889500	8648900	1867800	2163300	882490	0	208200	143270	2462700	205610	1333700	8	9	12	4	7	3	0	0	0	3	1
P30566	P30566	Adenylosuccinate lyase	ADSL	30.235	30.4046	30.6078	30.1321	29.914	30.579	26.0504	30.1671	30.3714	29.9871	29.0595	29.9745	23	23	23	70	70	70	54.889	0	163.06	7837800000	267	36135000	22962000	82213000	61498000	20109000	57280000	253680	1439200	729530	21023000	1130100	8739900	34	35	51	37	30	42	1	2	2	15	2
P30622	P30622	CAP-Gly domain-containing linker protein 1	CLIP1	28.1435	28.073	28.4569	27.9767	28.6621	28.6497	25.374	27.1252	27.834	27.9562	28.2851	27.7065	34	34	31	28.4	28.4	25.9	162.24	0	111.54	1760800000	153	2103400	1078600	3933100	4613200	2280600	5521500	0	57062	173390	1637800	129410	481870	22	20	23	24	11	31	0	0	0	16	3
P30626	P30626	Sorcin	SRI	25.8618	24.62	25.4427	26.1685	24.8815	24.3991	27.3114	27.8266	28.9103	28.1336	26.027	29.5788	10	10	10	56.6	56.6	56.6	21.676	0	37.746	599210000	47	1069100	0	2875400	7229900	810510	2318700	546370	813140	1233400	14533000	0	18505000	1	0	2	3	0	4	2	0	1	10	0
P30740	P30740	Leukocyte elastase inhibitor	SERPINB1	27.6883	28.033	28.2463	27.5875	27.7936	28.307	25.7647	26.9453	24.6572	27.8176	26.7907	26.967	12	12	11	39.3	39.3	36.7	42.741	0	46.075	1392300000	82	9219400	5600400	23377000	9533300	5373200	13198000	105000	58302	4883.2	6283300	66282	458070	14	16	14	7	8	11	1	0	0	7	1
P30825	P30825	High affinity cationic amino acid transporter 1	SLC7A1	27.9953	28.4663	28.6683	27.8812	28.1063	28.785	28.0186	29.2265	27.92	30.2681	27.8186	28.6525	5	4	4	9.7	7.6	7.6	67.638	0	110.93	2320100000	53	4186100	5537400	11624000	24275000	12465000	33530000	1119000	1520700	243370	23890000	299470	10202000	1	5	4	9	6	10	3	2	0	3	1
P30837;P47895	P30837	Aldehyde dehydrogenase X, mitochondrial	ALDH1B1	26.2781	26.0374	26.2348	26.6542	26.2968	26.0732	25.5121	25.5697	26.909	26.4229	27.2274	24.5112	14	14	13	31.9	31.9	30.4	57.206	0	49.882	581430000	53	4447200	783860	5330900	9087800	1418000	1883500	0	35876	130310	2335900	244930	730480	11	4	4	13	6	3	0	0	0	7	2
P30838	P30838	Aldehyde dehydrogenase, dimeric NADP-preferring	ALDH3A1	27.739	27.6443	27.5151	27.9559	27.6321	27.5007	24.9929	26.6823	28.6773	27.5769	25.8175	27.2527	13	13	12	38.6	38.6	36	50.394	0	52.282	1186300000	98	6713700	2918500	10457000	15043000	4136500	9992300	73862	461230	353030	5280100	0	1062500	17	9	15	18	10	13	1	1	1	9	0
P30876	P30876	DNA-directed RNA polymerase II subunit RPB2	POLR2B	25.094	26.0553	26.1284	26.8135	25.9002	25.9321	25.8418	25.9529	26.8643	26.5829	26.6974	26.081	17	17	17	19	19	19	133.9	0	61.35	532000000	53	202370	338640	1574500	3813300	876860	843110	0	21755	35770	1042600	74904	193010	1	5	6	20	7	3	0	0	0	6	1
P31040	P31040	Succinate dehydrogenase [ubiquinone] flavoprotein subunit, mitochondrial	SDHA	28.767	28.0797	28.259	28.7723	28.3342	28.1141	27.2254	27.9553	29.5411	27.9044	29.4563	28.177	17	17	17	41.9	41.9	41.9	72.691	0	226.06	2864200000	142	13493000	2793300	30941000	23403000	3931100	13006000	107040	166040	473190	1553200	661980	1863800	24	21	23	22	10	20	2	1	1	5	5
P31150	P31150	Rab GDP dissociation inhibitor alpha	GDI1	29.8348	30.0688	29.9592	29.4519	29.2529	30.2353	29.1489	28.2518	29.0831	29.9058	28.0651	29.6393	27	16	16	77.6	55.9	55.9	50.582	0	270.3	5413800000	260	27351000	20091000	49170000	29728000	9641400	54219000	605870	312520	297140	15724000	507420	8904100	32	38	33	26	19	48	6	3	0	20	3
P31153	P31153	S-adenosylmethionine synthase isoform type-2	MAT2A	30.3104	30.4421	30.325	30.2066	29.7612	30.2189	30.3329	30.5668	30.6959	31.1206	30.8526	30.6435	15	15	13	45.3	45.3	37.5	43.66	0	83.5	9405200000	217	53953000	32311000	123850000	92112000	31271000	78937000	1443800	3013600	1454200	68685000	4783200	30700000	24	26	34	26	26	22	2	4	1	18	4
P31321	P31321	cAMP-dependent protein kinase type I-beta regulatory subunit	PRKAR1B	25.0785	24.5705	25.219	25.2897	24.7522	23.6697	25.1883	24.4135	23.8653	24.6254	25.4968	24.2802	6	4	4	22	17.8	17.8	43.072	0	15.151	109690000	18	1429100	324260	3397200	0	350060	951440	0	0	0	0	0	0	6	3	7	0	2	0	0	0	0	0	0
P31327	P31327	Carbamoyl-phosphate synthase [ammonia], mitochondrial	CPS1	31.9954	30.9667	31.7195	32.6616	31.5713	31.6156	30.4055	30.5617	33.2979	31.5785	31.214	31.3645	76	76	73	67.1	67.1	65.6	164.94	0	323.31	25466000000	882	45432000	8605400	57939000	122760000	22633000	41591000	430300	871230	2775000	17033000	1432800	9219800	139	61	123	173	90	102	12	2	15	75	16
P31350	P31350	Ribonucleoside-diphosphate reductase subunit M2	RRM2	25.867	25.6234	25.2967	26.0874	25.8762	26.9252	23.9113	27.6399	28.2143	29.1518	25.722	29.1934	11	11	10	35.5	35.5	33.2	44.877	0	47.308	776780000	45	1191400	713620	1343400	3415800	675460	6639000	0	323480	316670	10925000	0	8229300	4	0	4	4	2	6	0	0	0	11	0
P31641;Q9NSD5;P48065;P23975;Q01959;P48066	P31641	Sodium- and chloride-dependent taurine transporter	SLC6A6	28.2394	26.2465	26.5188	26.7193	28.3366	27.9429	30.4453	31.1554	30.5541	29.951	25.79	30.0875	9	9	8	20	20	18.9	69.829	0	27.612	1620000000	66	7705100	707560	6377100	9733600	2871000	6626100	4343500	8471300	2111300	17593000	944340	27808000	9	3	7	11	5	7	3	4	3	7	1
P31689	P31689	DnaJ homolog subfamily A member 1	DNAJA1	30.4081	30.4532	30.766	30.3976	30.4862	30.5236	31.3738	31.7485	31.7927	31.6475	31.3792	31.7545	20	20	20	61	61	61	44.868	0	186.23	11348000000	410	57447000	35296000	110260000	82379000	41002000	69070000	10351000	6336800	3402000	53879000	7090900	63845000	50	52	44	33	43	33	15	14	4	31	12
P31930	P31930	Cytochrome b-c1 complex subunit 1, mitochondrial	UQCRC1	28.4126	27.7232	28.7124	29.1752	28.2277	28.3356	27.5651	28.5608	29.947	27.0703	28.0364	28.6435	13	13	12	42.9	42.9	41.5	52.645	0	108.41	2594300000	115	7578000	3165200	21874000	45626000	6410700	13760000	266710	360940	895410	2375800	869690	4914700	13	8	24	16	14	16	2	0	2	5	3
P31937	P31937	3-hydroxyisobutyrate dehydrogenase, mitochondrial	HIBADH	26.4174	26.5275	26.4048	26.1641	26.0131	26.4446	25.9961	23.7219	27.9398	25.4302	28.183	25.0079	6	6	6	28	28	28	35.329	0	38.471	589360000	61	5077700	5274200	11415000	8711500	2688100	8741600	122920	0	264130	830860	1294600	915640	6	12	9	7	7	8	1	0	1	3	3
P31939	P31939	Bifunctional purine biosynthesis protein PURH;Phosphoribosylaminoimidazolecarboxamide formyltransferase;IMP cyclohydrolase	ATIC	33.1244	33.3567	33.2181	33.1751	32.859	33.1812	32.4446	32.2903	32.7583	32.8725	32.83	33.0216	40	40	40	83.8	83.8	83.8	64.615	0	323.31	58013000000	1144	194440000	140800000	343070000	307050000	97781000	273780000	3620200	4054700	2026700	94980000	7887100	57170000	139	153	160	144	111	153	18	19	7	91	28
P31942	P31942	Heterogeneous nuclear ribonucleoprotein H3	HNRNPH3	27.6756	28.0631	27.8338	28.3837	25.4598	27.1777	28.741	26.7932	28.9401	28.5051	27.4864	28.1845	8	7	7	33.8	31.5	31.5	36.926	0	135.44	1790300000	79	10039000	10488000	14107000	42562000	1579000	16598000	833730	118970	309600	14595000	394700	7725500	9	9	7	14	4	7	3	0	2	10	2
P31943	P31943	Heterogeneous nuclear ribonucleoprotein H;Heterogeneous nuclear ribonucleoprotein H, N-terminally processed	HNRNPH1	29.5608	29.6605	30.1975	30.3346	29.7915	29.3586	30.4013	30.9148	31.5652	30.5869	30.8501	30.1424	16	14	10	57.7	51.7	39.6	49.229	0	156.2	7563700000	243	40438000	24915000	97800000	108880000	36651000	41927000	1846300	5620800	4224200	38936000	6536200	12431000	26	34	32	36	25	17	6	7	4	25	10
P31946	P31946	14-3-3 protein beta/alpha;14-3-3 protein beta/alpha, N-terminally processed	YWHAB	34.1568	34.255	34.298	33.5785	33.6283	34.0015	33.7111	34.1444	33.5637	33.6585	33.6017	34.0014	15	8	8	72.8	47.2	47.2	28.082	0	323.31	82046000000	414	639240000	452410000	1574400000	664650000	467970000	1012500000	30216000	118090000	34753000	482980000	23681000	359590000	52	54	60	32	49	55	7	16	5	30	14
P31947	P31947	14-3-3 protein sigma	SFN	31.7437	31.1156	31.2175	31.0417	32.8584	30.8829	31.0689	30.3585	30.285	29.8976	30.7879	30.3114	12	9	9	66.1	56	56	27.774	0	72.76	15511000000	147	261910000	72415000	164520000	40907000	205080000	158400000	4350300	3160700	842200	24965000	7005600	25886000	24	15	24	14	36	22	2	1	0	3	1
P31948	P31948	Stress-induced-phosphoprotein 1	STIP1	33.0527	33.3601	32.9655	33.2453	32.6941	33.1498	32.193	33.2608	32.8659	33.2908	32.4506	32.6239	37	37	37	65	65	65	62.639	0	323.31	58085000000	1056	210030000	139190000	336190000	338940000	116860000	309160000	3140600	7428500	2773100	133540000	7939900	54365000	160	141	128	104	113	158	11	20	8	74	25
P31949	P31949	Protein S100-A11;Protein S100-A11, N-terminally processed	S100A11	32.4888	32.1002	31.8276	32.1487	31.8817	32.5291	32.3452	32.796	32.1939	33.1633	32.3085	34.8112	8	8	8	80	80	80	11.74	0	124.54	34952000000	323	818770000	269940000	501800000	821160000	366890000	715940000	30933000	31720000	18642000	1406500000	25565000	1982600000	41	17	31	26	31	37	8	8	3	35	7
P32004	P32004	Neural cell adhesion molecule L1	L1CAM	31.5556	31.7093	32.1042	32.12	32.0528	32.4229	32.8632	32.7291	30.1004	32.2678	31.1392	31.6164	40	40	40	39.6	39.6	39.6	140	0	323.31	27511000000	809	47803000	27421000	97544000	106200000	44540000	120520000	5428700	6936600	356710	36820000	1605300	14286000	100	90	98	105	94	128	32	28	1	51	10
P32119	P32119	Peroxiredoxin-2	PRDX2	33.5225	33.0284	32.9753	33.3668	33.082	33.2028	31.9708	32.6264	31.5881	32.1391	32.0047	32.7723	17	16	16	67.7	67.7	67.7	21.892	0	323.31	51135000000	457	707250000	254970000	677370000	910720000	364950000	738310000	7367600	32520000	2255500	121480000	8151200	108130000	83	49	57	65	63	52	8	9	1	23	6
P32320	P32320	Cytidine deaminase	CDA	29.2482	28.5461	30.4766	28.6286	27.1268	29.5046	27.4526	27.5475	26.3179	25.0133	24.9109	25.4201	8	8	8	80.1	80.1	80.1	16.185	0	101.71	3084000000	102	87795000	30241000	167680000	54358000	8150400	88233000	497770	664810	96776	1864200	0	993750	16	13	27	11	10	18	2	1	0	2	0
P32322	P32322	Pyrroline-5-carboxylate reductase 1, mitochondrial	PYCR1	26.1511	25.927	26.5334	26.1148	26.2048	25.8742	26.879	23.5548	28.3244	26.7244	28.1234	26.2768	8	8	7	38.9	38.9	34.8	33.36	0	22.584	476030000	57	5451700	1580300	8929000	6230300	2864400	1161900	0	157670	821990	1562800	704470	2270800	12	8	11	6	8	2	0	0	2	2	2
P32856;Q16623;P61266	P32856	Syntaxin-2	STX2	26.8953	26.8069	26.992	26.5982	27.0291	27.4372	25.5759	28.2712	23.7885	27.4598	25.8007	27.2203	12	12	12	46.9	46.9	46.9	33.341	0	61.013	826050000	71	5197500	2461500	11028000	6820600	4155900	11708000	91299	412950	116130	6973200	0	2662900	8	8	11	8	8	7	1	1	0	9	0
P32969	P32969	60S ribosomal protein L9	RPL9	30.4919	31.1436	30.518	31.1002	30.7764	30.6768	30.106	30.6227	30.0495	30.3348	30.2458	30.489	9	9	9	61.5	61.5	61.5	21.863	0	300.33	10059000000	259	116880000	67915000	194860000	344560000	126060000	121360000	4670900	12523000	1344300	75831000	6852100	44865000	32	17	35	37	39	26	4	11	2	17	4
P33176;O60282;Q12840	P33176	Kinesin-1 heavy chain	KIF5B	31.8581	31.5449	32.1557	31.6663	31.55	31.8157	31.5557	31.6341	31.7047	31.7733	30.6019	31.7011	51	51	51	61.1	61.1	61.1	109.68	0	323.31	22652000000	820	44723000	18762000	104560000	69518000	27552000	62675000	1460200	1878400	1170000	26075000	1350800	17814000	103	82	144	97	93	120	15	11	3	60	10
P33316	P33316	Deoxyuridine 5-triphosphate nucleotidohydrolase, mitochondrial	DUT	31.3266	31.5421	31.6668	30.6267	30.4554	31.53	28.1427	29.5527	29.4983	30.4385	29.3518	29.884	11	11	11	53.6	53.6	53.6	26.563	0	147.4	12590000000	404	113110000	72130000	199830000	104820000	43353000	152590000	538090	1095800	586930	33760000	1627200	17121000	60	61	59	44	37	66	2	3	1	31	5
P33527	P33527	Multidrug resistance-associated protein 1	ABCC1	31.5126	31.6486	31.7171	31.6251	31.7347	32.1431	31.6096	32.2108	31.9608	32.3744	31.1873	32.1003	53	53	52	46.7	46.7	46.1	171.59	0	323.31	23857000000	807	34792000	20349000	61227000	50829000	28939000	71752000	1114000	2563100	631660	33649000	1267300	19699000	76	81	112	82	88	121	14	26	4	73	11
P33991;Q9UJA3	P33991	DNA replication licensing factor MCM4	MCM4	29.6735	29.2598	29.7061	30.5575	29.4681	30.111	25.98	26.4858	28.5983	29.7463	27.757	28.3338	35	35	35	54.9	54.9	54.9	96.557	0	206.84	5383300000	252	12763000	6558400	27551000	38735000	9477800	18313000	50270	74418	133710	4795600	189120	989350	37	35	49	46	30	31	0	0	0	14	1
P33992	P33992	DNA replication licensing factor MCM5	MCM5	29.1536	28.2429	29.4266	29.8818	28.5354	28.7846	26.7565	26.2874	27.3729	28.478	26.1131	26.8023	29	29	29	50.3	50.3	50.3	82.285	0	177.95	3172300000	149	7893000	3444300	20182000	25736000	1943700	11805000	63376	54657	94923	3976000	0	338500	16	15	32	44	8	20	1	0	0	10	0
P33993	P33993	DNA replication licensing factor MCM7	MCM7	29.8359	29.14	29.6292	30.0317	29.1219	29.11	25.7959	26.5022	29.0781	29.9376	25.3466	27.7989	28	28	28	49.7	49.7	49.7	81.307	0	148.98	4329100000	235	18034000	5013800	23289000	37837000	8242900	12562000	55649	137120	366270	7719100	18744	646830	40	23	40	46	32	26	0	0	0	21	0
P34741	P34741	Syndecan-2	SDC2	25.3383	24.8878	27.1526	26.6319	26.5231	27.7841	26.6081	24.7445	26.0991	27.411	25.9383	27.9955	4	4	4	16.4	16.4	16.4	22.16	0	16.761	665600000	47	2915900	986380	12493000	7279900	4574200	18223000	166720	64592	162380	7364200	0	6278500	4	3	4	2	7	11	2	0	0	6	0
P34896	P34896	Serine hydroxymethyltransferase, cytosolic	SHMT1	28.041	27.6792	28.5113	28.5007	28.0228	28.2736	25.8447	24.4487	27.1849	28.0378	27.8411	25.8945	14	13	13	37.7	34.8	34.8	53.082	0	87.135	1884300000	87	6617200	2304900	23468000	23021000	3375400	14692000	0	0	87170	3910600	370750	667010	10	12	21	17	9	8	0	0	0	8	2
P34897	P34897	Serine hydroxymethyltransferase, mitochondrial	SHMT2	29.0417	29.1272	29.5912	29.7238	29.2677	29.026	29.62	28.6105	30.142	29.3104	30.4577	29.2986	24	24	23	65.9	65.9	63.1	55.992	0	236.58	5206700000	217	13427000	10612000	42237000	62040000	14233000	20456000	790060	272380	767790	7921400	3036200	3747500	24	30	32	39	21	26	8	0	2	14	8
P34932	P34932	Heat shock 70 kDa protein 4	HSPA4	32.6364	32.8428	32.66	32.1743	32.3863	32.5784	31.8218	32.3708	32.6673	32.6986	32.5742	32.2821	50	50	47	69.5	69.5	65	94.33	0	323.31	39954000000	1043	104230000	69343000	193200000	129620000	46536000	149700000	2283400	5046400	2007700	61610000	5011000	30482000	147	145	151	120	88	147	21	32	8	76	22
P35052	P35052	Glypican-1;Secreted glypican-1	GPC1	31.8692	31.5581	32.1342	32.0619	31.9899	32.3789	31.8825	31.0072	30.0885	33.0091	31.9757	32.7653	22	22	22	53.2	53.2	53.2	61.68	0	323.31	29861000000	625	113520000	37998000	181010000	210150000	80387000	207160000	3692500	2328600	378740	128600000	8130400	93095000	61	34	70	75	41	86	14	12	0	87	17
P35080	P35080	Profilin-2	PFN2	29.2018	29.5459	29.6226	29.0201	28.9067	29.6006	28.2365	24.0362	24.7596	28.6847	28.3018	28.7436	6	6	6	74.3	74.3	74.3	15.046	0	69.471	3654500000	96	36940000	43701000	159280000	84257000	36176000	116170000	412540	123850	1792700	29064000	1925100	12217000	13	18	13	15	9	13	3	0	0	5	2
P35221;Q9UI47	P35221	Catenin alpha-1	CTNNA1	32.3429	32.3522	32.5532	32.3459	32.4912	32.8212	32.9024	33.1574	32.2494	32.4022	31.9858	32.816	44	44	34	69.5	69.5	57.8	100.07	0	323.31	38054000000	973	87743000	44008000	152890000	148130000	72634000	160940000	8476000	7678000	1407300	80259000	3384200	42113000	107	110	117	100	99	145	34	36	4	85	21
P35222	P35222	Catenin beta-1	CTNNB1	29.9362	29.475	30.3133	30.0383	30.1248	30.6184	29.9856	31.9677	31.2018	31.161	28.3524	30.8216	32	27	27	56.1	49	49	85.496	0	225.53	7461200000	361	16561000	5175900	33868000	27258000	13109000	37733000	660960	9558400	1226600	21603000	577840	10317000	47	25	45	50	40	66	5	17	2	34	3
P35232	P35232	Prohibitin	PHB	29.8349	29.3476	29.1887	29.7903	29.004	28.8808	29.0306	28.2972	31.2834	28.5507	29.0557	29.5556	18	18	18	81.6	81.6	81.6	29.804	0	134.32	4914500000	175	44579000	15033000	46235000	90700000	12645000	36773000	820280	428140	2338200	8335600	1859700	13284000	23	19	19	29	9	26	6	0	2	11	5
P35237	P35237	Serpin B6	SERPINB6	30.2057	30.1524	29.8992	29.5693	29.0906	30.0877	28.2444	27.2584	28.6442	29.6438	28.9835	28.9619	19	19	18	69.7	69.7	67.6	42.621	0	266.67	5218100000	246	33755000	26947000	50809000	44431000	13194000	54282000	335830	204610	214030	17027000	991860	6289500	30	37	37	28	21	45	4	1	1	16	4
P35241	P35241	Radixin	RDX	31.6283	31.4353	32.148	32.0046	31.8306	32.7179	30.3074	30.9516	29.712	31.2914	29.7669	31.7069	37	24	24	57.8	40.1	40.1	68.563	0	281.33	23608000000	472	66749000	34257000	178220000	165000000	57985000	198560000	1249500	2479900	372260	27237000	1061200	28377000	57	53	69	59	63	82	5	3	0	20	4
P35249	P35249	Replication factor C subunit 4	RFC4	26.6188	26.7601	26.4702	26.93	26.412	26.4184	24.4813	26.9149	27.7631	27.1876	24.7849	26.9925	11	11	11	38.3	38.3	38.3	39.681	0	28.818	631730000	49	1845900	2818400	7135300	5866700	1379400	5991000	0	77860	253970	5525600	98645	2256200	0	7	8	3	5	8	0	0	1	8	1
P35250	P35250	Replication factor C subunit 2	RFC2	26.7672	26.2855	26.9175	26.6178	26.3305	26.3594	26.0692	26.8304	23.8092	26.8713	24.9718	26.485	8	8	8	29.4	29.4	29.4	39.157	0	28.79	568630000	56	4025800	1087900	6638300	5766500	1874200	2484000	51887	184900	71003	2557700	159710	945110	9	5	9	8	6	7	1	0	0	5	1
P35268	P35268	60S ribosomal protein L22	RPL22	30.9242	31.3239	31.1349	30.927	30.8912	31.1255	31.254	31.7551	31.9694	31.4996	32.266	31.7642	4	4	4	50.8	50.8	50.8	14.787	0	136.59	17507000000	125	452480000	361890000	1001200000	625590000	308870000	873040000	22134000	24550000	13365000	351370000	63932000	278380000	15	12	20	14	10	17	3	3	2	8	4
P35269	P35269	General transcription factor IIF subunit 1	GTF2F1	25.599	26.2004	26.1046	25.467	24.9386	25.4571	25.6896	24.6549	25.9187	24.3205	26.4613	25.3551	8	8	8	21.7	21.7	21.7	58.24	0	25.382	233870000	38	1839200	1227400	3782000	2101600	0	2190200	0	16888	65989	396130	74162	0	7	6	9	5	0	8	0	0	0	2	1
P35527;CON__P35527	P35527;CON__P35527	Keratin, type I cytoskeletal 9	KRT9	34.7136	32.8042	33.4404	32.6168	35.7244	31.6771	34.8275	32.7602	34.7272	34.8581	35.07	33.9644	32	31	31	70.3	69.2	69.2	62.064	0	323.31	119230000000	1724	909550000	126820000	638990000	259900000	1282700000	123490000	53012000	13288000	19708000	762180000	102780000	293370000	322	120	166	91	428	68	49	20	20	184	85
P35573	P35573	Glycogen debranching enzyme;4-alpha-glucanotransferase;Amylo-alpha-1,6-glucosidase	AGL	27.7433	27.4952	27.8469	28.1993	27.4297	27.714	27.2432	26.3229	26.0079	26.4598	25.7107	24.8801	29	29	29	27.5	27.5	27.5	174.76	0	112.93	1125500000	100	1799600	656550	2955700	3993800	704440	1536300	12062	19433	21741	330870	0	71805	17	10	16	21	10	18	0	0	0	6	0
P35579;REV__Q9UKV3	P35579	Myosin-9	MYH9	35.0159	34.8927	35.2292	34.4371	34.6149	34.6923	35.0331	35.2793	35.1885	34.663	34.4829	34.6968	140	140	115	65.4	65.4	54.7	226.53	0	323.31	199890000000	4178	277960000	132820000	564060000	304980000	124030000	293650000	10396000	19192000	6613200	101930000	12890000	73456000	586	523	691	420	378	502	118	113	35	264	97
P35606	P35606	Coatomer subunit beta	COPB2	29.4793	29.5172	29.9255	29.4298	29.5179	29.3851	25.9906	29.8409	30.3761	29.376	28.8169	28.9267	34	34	34	50.7	50.7	50.7	102.49	0	202.06	4788800000	229	18702000	8602200	25053000	15384000	7617200	15005000	20840	669720	361660	5979400	335170	2036700	46	40	35	22	23	26	0	3	2	11	3
P35611	P35611	Alpha-adducin	ADD1	25.1814	25.294	24.7245	25.4171	26.3931	25.2245	24.5342	24.4566	23.7828	25.4065	24.5048	25.1063	7	7	7	15.2	15.2	15.2	80.954	0	25.343	169790000	29	754170	552520	861400	2025400	89396	1362300	0	10253	0	633010	0	0	5	5	2	7	1	7	0	0	0	2	0
P35613	P35613	Basigin	BSG	33.2742	33.4024	34.2716	34.0064	33.7578	34.4805	35.2167	35.5319	34.265	34.6656	34.0367	35.0158	15	15	15	43.6	43.6	43.6	42.2	0	323.31	144220000000	1393	885120000	471250000	1969800000	1949400000	669630000	1843900000	88816000	162290000	22587000	805080000	62045000	684700000	155	139	186	122	137	196	45	53	9	112	33
P35637	P35637	RNA-binding protein FUS	FUS	30.2934	30.3522	30.91	29.8014	29.9795	29.887	29.6754	31.0452	30.9409	30.1522	30.7525	29.4296	9	9	7	22.2	22.2	17.9	53.425	0	148.79	7687700000	173	74880000	43588000	179070000	91347000	33591000	91616000	2246300	17145000	2188300	35783000	6906900	13007000	22	21	26	20	15	28	4	5	1	14	3
P35658	P35658	Nuclear pore complex protein Nup214	NUP214	25.6989	26.3861	26.9687	27.3857	26.0763	26.6913	26.1824	29.5713	29.6839	26.9173	26.9575	25.6026	28	28	28	20.5	20.5	20.5	213.62	0	126.85	935910000	105	490510	613630	3388000	3924100	623620	1880900	0	481480	242100	821620	49128	132290	8	12	19	26	11	14	0	3	3	7	1
P35659	P35659	Protein DEK	DEK	27.4682	27.508	28.1643	28.0404	27.8838	27.36	25.4127	24.3881	24.5019	28.0216	25.8794	27.1849	12	12	12	44.5	44.5	44.5	42.674	0	60.897	1145500000	81	6220200	3493900	13445000	10704000	5459500	3840800	49715	0	0	9809800	287880	1238600	17	9	6	12	16	5	0	0	0	8	1
P35998	P35998	26S protease regulatory subunit 7	PSMC2	30.5501	30.177	30.7643	30.4761	30.1402	30.4288	30.1736	30.4994	31.2719	30.6353	31.103	30.3757	30	30	30	67.9	67.9	67.9	48.633	0	253.96	10052000000	397	42877000	17998000	87302000	73564000	20761000	54362000	1083600	2330700	1372600	35346000	4440700	17558000	49	32	68	50	35	56	9	6	2	41	13
P36404	P36404	ADP-ribosylation factor-like protein 2	ARL2	26.3146	26.1369	26.6819	26.3144	26.2926	26.417	25.4121	25.4781	26.4153	26.5797	25.1498	26.4908	7	7	7	45.1	45.1	45.1	20.878	0	20.03	528090000	32	2840800	2559100	19984000	10126000	3516600	9636600	0	175000	104550	6766900	188960	2778700	4	4	3	2	5	5	0	0	0	5	0
P36405	P36405	ADP-ribosylation factor-like protein 3	ARL3	28.9472	28.7867	28.8808	28.8355	28.5823	29.1059	24.0635	26.3215	23.8443	28.7769	25.8423	27.8531	8	8	8	64.3	64.3	64.3	20.455	0	61.37	2550300000	101	42192000	15273000	53242000	48802000	11200000	46783000	0	136010	0	11700000	0	2513700	16	11	19	16	12	15	0	0	0	7	0
P36507	P36507	Dual specificity mitogen-activated protein kinase kinase 2	MAP2K2	28.3835	28.0696	28.6785	29.0399	28.1296	28.3362	26.7888	28.5854	28.5789	28.755	28.2148	28.8022	19	19	15	61.5	61.5	49.2	44.424	0	200.9	2449300000	112	14829000	5295400	21465000	30562000	9617200	22608000	0	346980	319310	10646000	747990	6029100	15	6	21	15	13	20	0	0	0	11	4
P36578	P36578	60S ribosomal protein L4	RPL4	31.9538	31.9748	32.6276	32.883	32.1048	32.5627	30.8492	32.6244	32.2679	31.7277	31.688	31.95	22	22	22	45.9	45.9	45.9	47.697	0	212.39	35035000000	594	240140000	102670000	470840000	632810000	170820000	378890000	3064500	15151000	3859200	92030000	11345000	68077000	71	65	98	86	63	93	5	14	3	31	16
P36639	P36639	7,8-dihydro-8-oxoguanine triphosphatase	NUDT1	25.8951	26.5544	27.6262	26.8295	26.5664	27.1895	25.6104	24.5743	26.4913	25.2709	24.9906	25.1241	5	5	5	28.9	28.9	28.9	22.519	0	16.198	682760000	34	3987600	1885900	26536000	16307000	3032600	14872000	0	236740	52741	1365400	0	0	2	1	8	9	4	10	0	0	0	0	0
P36776	P36776	Lon protease homolog, mitochondrial	LONP1	26.2082	24.6525	25.9484	27.6749	26.5388	25.8366	25.4293	25.7067	28.0074	24.1996	25.9981	25.869	22	22	22	33.4	33.4	33.4	106.49	0	179.09	573090000	61	1752200	247470	1342600	8319900	632230	1025100	0	10555	112770	231860	60872	242210	13	2	5	18	7	7	0	0	2	2	1
P36871	P36871	Phosphoglucomutase-1	PGM1	31.0247	30.6413	30.9734	31.0156	30.5939	30.8241	28.2278	29.4631	29.8797	30.0589	28.0773	29.1043	30	30	30	76.5	76.5	76.5	61.448	0	256.5	10245000000	348	51199000	17549000	69817000	69205000	23861000	57245000	217950	616860	344640	7907100	428560	2920400	60	38	59	58	39	53	4	5	0	13	2
P36915	P36915	Guanine nucleotide-binding protein-like 1	GNL1	26.2146	25.6224	25.98	25.7527	25.9162	26.2431	25.8344	23.7798	26.4082	26.2967	26.0784	24.0026	10	10	10	19.3	19.3	19.3	68.66	0	30.324	399650000	41	1123700	330840	4030900	4029700	1022900	985740	0	48791	57878	1081700	0	179840	7	1	8	11	4	4	0	0	1	4	0
P36952	P36952	Serpin B5	SERPINB5	31.7573	31.9416	31.8775	31.4725	31.7539	31.8237	30.718	29.5538	29.417	31.0486	28.9457	30.3468	21	21	21	78.9	78.9	78.9	42.1	0	303.02	18264000000	455	136300000	74710000	217360000	129990000	90083000	131540000	1570200	647940	352460	35174000	962440	11516000	69	67	71	57	57	64	9	2	0	30	3
P36957	P36957	Dihydrolipoyllysine-residue succinyltransferase component of 2-oxoglutarate dehydrogenase complex, mitochondrial	DLST	26.7505	27.4982	26.4885	27.2413	26.5919	25.6806	25.8756	23.8568	25.4108	27.544	28.777	28.5016	13	13	13	37.3	37.3	37.3	48.755	0	45.659	827880000	70	2866000	4063200	7459800	9039200	1041000	1398800	599820	0	250310	4268800	1902200	3105500	10	17	7	11	8	3	1	0	0	5	4
P37108	P37108	Signal recognition particle 14 kDa protein	SRP14	30.2663	30.4336	29.3487	30.1702	30.1747	29.6876	29.481	29.5122	28.5249	30.0641	30.6546	29.9817	8	8	8	62.5	62.5	62.5	14.57	0	82.129	6612600000	161	137360000	143910000	106320000	209990000	87832000	129760000	1739700	2300500	407900	85565000	5976500	33513000	21	17	21	23	23	15	3	3	1	13	3
P37235;P84074;P61601	P37235	Hippocalcin-like protein 1	HPCAL1	26.6183	27.3906	25.3819	25.5367	26.1053	26.2881	29.5942	28.3777	27.6356	28.6883	26.7477	28.1307	11	11	11	59.1	59.1	59.1	22.313	0	47.57	1041900000	117	6822500	5466500	3534300	8659200	3235200	7215100	2247500	813240	246360	22960000	480570	7778400	15	12	11	7	11	14	5	2	0	19	2
P37802;Q9UI15	P37802	Transgelin-2	TAGLN2	33.4976	33.4506	33.6247	33.3493	33.217	33.9548	31.4793	31.1493	31.8555	30.7622	30.7803	31.7951	14	14	14	86.4	86.4	86.4	22.391	0	323.31	61080000000	713	707290000	396510000	1059600000	962800000	345030000	1090200000	4888900	5349900	3874200	54701000	3990200	64182000	101	110	110	80	89	141	9	7	2	19	5
P37837	P37837	Transaldolase	TALDO1	31.4343	31.7887	31.3087	30.6337	30.87	31.1201	25.133	30.9851	31.0523	31.3018	30.9087	30.6251	17	17	17	57.3	57.3	57.3	37.54	0	68.05	14191000000	271	149790000	100730000	213680000	78656000	48223000	142920000	703620	3283000	1393100	64042000	4414400	26930000	48	45	47	21	26	39	2	4	0	15	6
P37840;Q16143	P37840	Alpha-synuclein	SNCA	28.4672	27.8056	28.0849	28.0237	28.4442	28.2724	25.233	26.5975	25.7798	27.163	26.2553	26.7102	4	4	4	41.4	41.4	41.4	14.46	0	56.319	1445600000	68	52840000	11868000	46742000	35320000	28657000	53195000	0	292140	185640	8757200	0	3073300	15	10	8	10	9	10	0	0	0	2	0
P38117	P38117	Electron transfer flavoprotein subunit beta	ETFB	26.9681	25.7328	26.5662	26.7685	26.3067	24.8936	26.8156	25.8314	23.0798	27.368	28.3379	26.9835	10	10	10	42.4	42.4	42.4	27.843	0	28.345	646700000	44	4523700	1059500	5234400	13268000	2064600	851290	287080	0	0	15089000	1815600	1999300	9	3	3	5	4	2	2	0	0	9	3
P38159;Q96E39;O75526;Q8IZ40	P38159;Q96E39	RNA-binding motif protein, X chromosome;RNA-binding motif protein, X chromosome, N-terminally processed;RNA binding motif protein, X-linked-like-1	RBMX;RBMXL1	28.8437	29.6778	28.8843	28.7771	28.6999	28.8908	26.268	25.9638	30.1283	29.8179	26.4405	29.2	15	15	14	37.6	37.6	34	42.331	0	76.973	3174700000	114	15549000	12536000	26851000	23142000	6552100	15703000	306510	752360	807040	18187000	217710	6381900	20	18	12	12	12	13	1	2	2	12	1
P38606	P38606	V-type proton ATPase catalytic subunit A	ATP6V1A	29.0448	29.2277	29.4283	29.5199	28.8431	29.2996	29.3269	28.9235	29.5595	30.2843	29.7678	29.7697	29	29	29	67.3	67.3	67.3	68.303	0	314.77	5199900000	268	11744000	8301300	33516000	40845000	7252200	25572000	450620	586080	336000	18024000	1091000	5220000	31	30	41	41	19	40	5	3	2	29	8
P38646	P38646	Stress-70 protein, mitochondrial	HSPA9	31.6803	31.7399	31.6357	31.9591	31.6272	31.5573	32.0686	31.1268	32.9174	31.4164	32.5531	31.3117	32	31	31	59.2	58.2	58.2	73.68	0	323.31	24189000000	706	90254000	36456000	111100000	152850000	56093000	99004000	4099000	1562600	3465100	45833000	10119000	25731000	94	77	88	91	78	98	21	8	7	49	23
P38919	P38919	Eukaryotic initiation factor 4A-III;Eukaryotic initiation factor 4A-III, N-terminally processed	EIF4A3	28.7022	28.8751	29.3232	28.9642	28.6387	28.4491	25.2297	27.1088	28.9795	27.7695	28.1952	24.8049	21	16	16	49.6	43.8	43.8	46.871	0	76.215	2485700000	145	18640000	6091900	26143000	34072000	6725900	12112000	0	140470	749080	2090900	743910	566560	18	24	29	21	20	20	1	0	1	6	3
P39019	P39019	40S ribosomal protein S19	RPS19	30.0757	30.7283	30.0488	30.29	30.0607	30.3694	30.0895	31.3151	31.7063	31.6684	31.5201	31.0784	8	8	8	49	49	49	16.06	0	40.99	11299000000	170	109780000	93836000	206920000	193840000	51936000	202290000	3771500	5240200	6385000	174440000	20414000	61018000	15	20	16	19	17	20	3	5	4	16	9
P39023;Q92901	P39023	60S ribosomal protein L3	RPL3	32.1933	31.7205	32.0484	32.5883	32.2962	32.0506	30.9078	32.4504	32.877	30.9889	31.0662	31.3749	19	19	19	50.6	50.6	50.6	46.108	0	250.95	28676000000	536	216780000	112530000	276170000	374770000	188440000	224750000	1617800	8958000	5484900	54775000	5364100	39606000	78	51	88	70	69	62	5	18	7	34	10
P39059	P39059	Collagen alpha-1(XV) chain;Restin;Restin-2;Restin-3;Restin-4	COL15A1	24.5618	24.0944	24.7157	31.0057	30.8601	26.6565	26.6956	25.6967	24.4449	24.9692	26.8329	24.8498	14	14	14	13.2	13.2	13.2	141.72	0	108.01	2543200000	81	0	0	0	25717000	30734000	1241800	3409.3	52034	3975.5	49078	0	0	0	0	0	27	47	7	0	0	0	0	0
P39656	P39656	Dolichyl-diphosphooligosaccharide--protein glycosyltransferase 48 kDa subunit	DDOST	27.3159	27.4932	27.0976	27.6021	27.143	27.1053	27.6902	23.4952	29.6198	27.0674	28.1813	27.1371	12	12	12	43	43	43	50.8	0	66.54	1289900000	69	5789000	3173400	13376000	17493000	3485700	5840800	310590	11060	572040	3175100	1467000	1387600	6	6	9	15	6	9	5	0	1	4	3
P39687;O43423;O95626	P39687	Acidic leucine-rich nuclear phosphoprotein 32 family member A	ANP32A	30.349	30.1156	30.8339	31.2003	28.3569	31.0283	24.7616	26.7312	26.6996	28.5464	28.2408	26.0023	11	11	9	43	43	43	28.585	0	221.11	8068200000	174	110770000	48622000	229970000	292590000	18362000	179180000	0	179790	240800	12326000	2955100	1270600	35	21	35	25	9	37	0	0	0	8	2
P39748	P39748	Flap endonuclease 1	FEN1	29.7557	29.3306	29.7242	29.3431	29.3389	29.5591	28.3622	27.9071	29.4684	28.8865	26.5508	28.4946	14	14	14	47.9	47.9	47.9	42.592	0	133.15	4153400000	146	25054000	19604000	48328000	51173000	12311000	35076000	366120	412670	574090	12100000	0	2673500	15	13	23	33	14	26	2	1	1	9	0
P40121	P40121	Macrophage-capping protein	CAPG	30.6735	30.7621	30.589	30.0513	30.1278	30.5694	29.7448	29.9997	29.3899	30.4118	29.739	30.5406	12	12	12	54	54	54	38.498	0	215.47	8526200000	313	103250000	62761000	113060000	83768000	53462000	108060000	1367900	2194700	526990	47868000	1615400	31075000	53	49	37	27	45	37	5	3	0	28	3
P40123	P40123	Adenylyl cyclase-associated protein 2	CAP2	24.909	25.6384	27.0115	26.5353	26.3964	26.8795	25.1408	25.792	25.2715	26.4211	26.9548	25.7548	13	12	12	38.8	37.1	37.1	52.823	0	45.299	529670000	42	1599000	1243100	6966600	3029100	559940	4589300	0	0	4195.6	925680	0	0	6	6	10	6	1	11	0	0	0	2	0
P40189	P40189	Interleukin-6 receptor subunit beta	IL6ST	26.132	26.0742	25.2682	24.5264	24.7685	24.4275	26.0084	25.452	26.0104	27.0897	25.6807	25.8969	9	9	9	11.7	11.7	11.7	103.54	0	19.239	243560000	29	1051100	678560	534670	318770	160520	425470	0	0	0	1655000	0	146420	6	6	2	2	1	3	0	0	0	6	0
P40222	P40222	Alpha-taxilin	TXLNA	26.6899	26.4956	26.6862	26.4951	26.017	26.5678	28.4724	29.2334	29.1319	27.2009	28.1168	27.7843	16	16	16	37.7	37.7	37.7	61.89	0	110.7	986470000	133	1176000	897780	9629000	8377900	411560	6510900	426380	1368500	319170	4980400	729070	3114600	4	10	22	20	2	21	5	9	2	14	5
P40227	P40227	T-complex protein 1 subunit zeta	CCT6A	32.678	32.8988	32.3736	32.805	32.3527	32.588	32.2421	31.7658	31.6976	32.856	32.5392	32.9841	25	25	19	59.7	59.7	46.7	58.024	0	323.31	41990000000	842	188700000	108910000	362140000	310310000	108080000	286800000	3715800	5793900	2129800	129430000	10280000	98708000	112	97	122	82	78	118	13	16	2	67	24
P40261	P40261	Nicotinamide N-methyltransferase	NNMT	28.3567	28.7816	28.494	27.3153	28.4753	28.5758	25.2998	27.9397	27.6643	27.5601	27.6963	27.4815	10	10	10	48.5	48.5	48.5	29.574	0	134.14	1884400000	96	21852000	12507000	34289000	12071000	15089000	48617000	0	229680	238200	7582100	648200	3911300	12	13	15	11	10	15	0	1	1	6	2
P40429;Q6NVV1	P40429	60S ribosomal protein L13a	RPL13A	29.6505	29.2332	29.4271	30.2324	29.7777	29.6373	29.3767	30.5057	30.8933	29.5767	25.6883	29.2622	7	7	7	34	34	34	23.577	0	29.944	6049500000	152	89860000	36484000	151920000	152330000	70442000	96404000	1147800	5012600	2913200	37401000	273000	27978000	22	21	15	14	25	15	5	3	0	8	2
P40616	P40616	ADP-ribosylation factor-like protein 1	ARL1	26.3048	26.0966	26.1874	26.5976	26.1122	25.7843	24.7534	25.0143	24.3724	25.7668	25.5258	24.7241	5	5	5	39.8	39.8	39.8	20.417	0	21.31	406990000	47	5562600	2198800	22223000	6844800	1778500	5886100	0	0	37025	556860	0	132370	7	9	8	7	3	11	0	0	0	2	0
P40763	P40763	Signal transducer and activator of transcription 3	STAT3	26.244	25.5831	26.4741	27.7889	26.3263	26.9423	26.4547	26.6192	27.6557	27.2281	26.1798	25.0807	17	17	17	30.8	30.8	30.8	88.067	0	121.41	799850000	64	1791800	273630	2957300	7262300	642410	4890800	7111.3	43033	74179	2206500	0	359770	6	3	6	21	6	9	0	0	0	10	0
P40818	P40818	Ubiquitin carboxyl-terminal hydrolase 8	USP8	25.5724	24.1982	26.5485	26.6044	25.6726	26.6483	25.5102	23.9775	25.8475	25.8427	27.1099	24.3557	10	10	10	12.7	12.7	12.7	127.52	0	26.85	431750000	40	550350	133620	1991300	2546200	285990	1996900	0	6262	16172	265040	0	58154	3	3	7	8	4	10	0	0	0	4	0
P40925	P40925	Malate dehydrogenase, cytoplasmic	MDH1	31.7587	31.3492	31.7301	30.8768	31.147	31.5327	30.1081	30.8196	29.9821	31.5513	30.7933	30.8631	13	13	13	56	56	56	36.426	0	129.16	17299000000	288	197980000	72945000	307950000	166150000	87005000	214810000	1929600	4012000	640990	70753000	4521500	24583000	48	49	44	33	28	33	3	4	0	15	6
P40926	P40926	Malate dehydrogenase, mitochondrial	MDH2	31.4713	31.6486	31.2814	31.5637	31.1381	31.4262	31.5006	30.7906	32.1588	31.2167	32.5345	30.9575	16	16	16	61.2	61.2	61.2	35.503	0	233.56	19997000000	511	133030000	81636000	188430000	222760000	80168000	151820000	4502100	2055700	2755000	41319000	18143000	25631000	78	67	68	54	54	54	9	8	3	36	26
P40938	P40938	Replication factor C subunit 3	RFC3	25.216	25.5713	25.7081	24.8521	25.9127	23.4773	25.426	24.3204	27.7867	24.3567	26.8305	25.5493	7	7	7	28.7	28.7	28.7	40.556	0	51.323	326130000	38	1891300	724260	3670200	3966900	2144900	1180100	86867	69881	154180	1103400	0	537870	4	5	9	7	6	3	1	0	1	2	0
P40939	P40939	Trifunctional enzyme subunit alpha, mitochondrial;Long-chain enoyl-CoA hydratase;Long chain 3-hydroxyacyl-CoA dehydrogenase	HADHA	27.4854	27.0258	26.9958	27.6321	26.4574	26.1252	26.7441	26.4362	27.8583	26.9197	25.4976	25.9196	17	17	17	32	32	32	82.999	0	102.73	819650000	60	3151200	834500	4610400	7164700	375230	2498500	33875	68195	148310	758350	0	348040	10	6	7	15	2	7	2	0	1	5	1
P41091;Q2VIR3	P41091;Q2VIR3	Eukaryotic translation initiation factor 2 subunit 3;Putative eukaryotic translation initiation factor 2 subunit 3-like protein	EIF2S3;EIF2S3L	30.8366	30.7379	30.6701	30.567	30.7309	30.9129	30.8069	31.2567	31.3375	31.0511	31.1654	30.7767	21	21	21	54.9	54.9	54.9	51.109	0	179.77	13624000000	342	78167000	33359000	129280000	115830000	83137000	127500000	2303700	3445600	994400	54849000	4463900	15439000	33	44	48	41	38	56	8	8	1	30	8
P41221;O00755	P41221	Protein Wnt-5a	WNT5A	28.9936	27.7017	28.2295	27.6027	28.2423	27.8228	28.08	28.0708	26.4088	28.1236	25.6482	28.8454	13	13	9	41.1	41.1	30.3	42.339	0	82.942	1755000000	102	24219000	5937100	21166000	14967000	3880400	6686700	396320	412540	12974	4337200	0	5736800	25	14	19	17	6	6	1	1	0	8	0
P41227;Q9BSU3	P41227	N-alpha-acetyltransferase 10	NAA10	27.5884	27.6093	27.4313	27.6596	26.968	27.7286	27.7941	28.0765	27.7425	27.4778	27.7289	27.4014	10	10	10	54.9	54.9	54.9	26.458	0	38.034	1325000000	103	12205000	10197000	19758000	14609000	2272600	19838000	361500	733970	193790	6005000	495970	1662700	17	13	16	15	6	20	2	1	0	6	2
P41250	P41250	Glycine--tRNA ligase	GARS	31.7249	32.0509	31.7704	31.9708	31.7737	31.8625	30.5975	30.5661	31.1466	31.5068	30.8147	31.6702	31	31	31	53.2	53.2	53.2	83.165	0	323.31	22070000000	593	69809000	48231000	114100000	135110000	42860000	88337000	802760	1029500	595480	28249000	1994900	20650000	76	71	97	75	58	89	9	11	3	29	14
P41252	P41252	Isoleucine--tRNA ligase, cytoplasmic	IARS	31.527	31.1972	31.2859	31.9563	31.2485	31.3532	30.0117	31.247	31.2308	31.268	28.7155	30.652	52	52	52	54.3	54.3	54.3	144.5	0	323.31	17982000000	676	38268000	14212000	64375000	100340000	21082000	45763000	437010	1063700	627000	16417000	351140	7099100	99	77	97	134	70	85	10	10	6	40	1
P41440	P41440	Folate transporter 1	SLC19A1	27.6545	27.6636	23.8252	26.7681	27.1366	27.2654	24.9521	23.7803	26.4977	28.4166	26.1205	27.8533	7	7	7	16.8	16.8	16.8	64.868	0	26.557	847450000	54	7448600	4784300	693870	6707900	4900800	3730500	62556	63486	37968	5474300	124880	1281400	6	10	6	9	5	6	1	1	0	5	1
P41567	P41567	Eukaryotic translation initiation factor 1	EIF1	28.1742	28.4275	27.8192	27.9053	27.1726	28.3403	27.729	26.1348	26.3648	27.2406	25.7673	27.8268	6	6	2	75.2	75.2	26.5	12.732	0	84.877	1411800000	70	24899000	26797000	61081000	57789000	17041000	66190000	1771000	405000	159710	12615000	884870	12727000	9	8	8	10	7	10	3	0	0	6	1
P42025	P42025	Beta-centractin	ACTR1B	25.0369	26.5004	24.8941	26.2225	26.6881	25.932	25.7229	24.994	25.6668	25.526	27.3135	23.6058	12	3	3	41.5	14.6	14.6	42.293	0	19.094	378040000	24	2846200	2000400	4713900	4071700	2483900	3218700	0	0	31801	530070	0	0	3	4	3	3	5	5	0	0	0	1	0
P42166	P42166	Lamina-associated polypeptide 2, isoform alpha;Thymopoietin;Thymopentin	TMPO	27.7804	28.5249	28.1473	27.976	27.573	27.9378	28.09	26.8207	29.2496	28.0372	28.9347	27.2685	15	15	8	32.3	32.3	15.6	75.491	0	117.6	1700000000	103	5633600	6052100	10433000	8615800	2899500	6989600	215000	77415	399160	4153900	1154200	597960	11	12	17	17	8	14	4	1	1	11	5
P42224	P42224	Signal transducer and activator of transcription 1-alpha/beta	STAT1	27.3228	26.7071	27.4846	27.3598	27.2329	27.3168	26.5153	27.3969	27.4828	28.1453	25.8845	26.9448	21	21	21	40.5	40.5	40.5	87.334	0	84.471	1129300000	89	3315100	644340	4873900	9682100	2277100	2887800	81831	79211	79397	4262700	0	771910	12	5	11	17	13	10	3	0	0	12	0
P42285	P42285	Superkiller viralicidic activity 2-like 2	SKIV2L2	28.0816	28.8762	28.5245	28.3308	27.3643	29.0895	25.5171	24.3535	27.0673	26.7717	26.541	25.8376	23	23	23	30.5	30.5	30.5	117.8	0	139.9	1673200000	169	3839200	2888300	7448600	4862800	2325900	6728300	0	10570	57876	532040	67106	86784	26	31	25	24	16	36	0	0	0	6	2
P42330	P42330	Aldo-keto reductase family 1 member C3	AKR1C3	32.1496	32.4626	32.6434	32.0964	32.1418	32.6053	31.2996	30.5439	30.216	31.3731	30.951	30.8039	25	25	16	75.5	75.5	57.6	36.853	0	323.31	29541000000	614	158400000	118750000	439640000	236020000	111910000	338390000	3100000	1669900	1443700	46424000	4969900	16321000	80	81	132	69	74	104	9	4	2	17	10
P42345	P42345	Serine/threonine-protein kinase mTOR	MTOR	27.2137	26.8434	27.116	28.2365	26.5118	27.3283	26.1973	26.2806	26.1432	27.129	26.1968	25.3103	33	33	33	19.4	19.4	19.4	288.89	0	139.36	915800000	89	843910	309620	1182100	2498600	340870	1122100	0	11517	9891.5	665000	0	7127.2	16	8	10	25	7	13	0	0	0	10	0
P42356;A4QPH2;Q8N8J0	P42356	Phosphatidylinositol 4-kinase alpha	PI4KA	28.1951	26.7824	28.4614	28.8405	27.9799	28.8142	27.4441	27.1246	26.4241	29.1532	27.769	26.9992	52	52	52	33	33	33	236.83	0	171.04	1822100000	186	1774000	168870	2710700	4771500	738260	2362400	0	63649	18517	1919700	0	914290	32	7	35	37	14	25	0	0	0	28	0
P42677	P42677	40S ribosomal protein S27	RPS27	29.8626	29.6366	29.8026	30.8533	30.3593	29.4855	29.8333	31.1427	30.4926	30.5279	30.6967	30.0387	4	4	1	39.3	39.3	13.1	9.461	0	24.953	8679700000	132	220310000	57749000	350730000	892470000	88307000	176470000	5956700	28657000	5755600	216010000	30416000	97103000	14	7	18	16	11	21	3	5	3	10	6
P42704	P42704	Leucine-rich PPR motif-containing protein, mitochondrial	LRPPRC	28.4053	28.0856	28.4592	29.4253	27.6881	27.7414	28.312	28.2524	31.0407	28.7592	28.3001	28.4082	46	46	46	43.2	43.2	43.2	157.9	0	199.43	2628100000	206	5271600	1072100	4978300	10130000	989250	1977300	149430	147880	692870	2883100	190400	718990	34	18	26	46	14	17	4	2	4	21	4
P42765	P42765	3-ketoacyl-CoA thiolase, mitochondrial	ACAA2	28.0389	28.693	27.727	28.1179	27.8215	27.286	27.1847	26.4205	29.1122	27.9291	27.6183	28.2113	15	15	15	62	62	62	41.924	0	137.36	1528700000	106	11527000	10691000	11606000	20912000	3862300	6111700	191450	66127	618840	2793500	415990	3999100	18	23	16	12	6	7	2	0	2	3	4
P42766	P42766	60S ribosomal protein L35	RPL35	28.6402	29.4008	28.8799	29.746	29.1097	29.4432	27.3979	31.2722	24.9312	24.9108	25.273	24.6648	3	3	3	18.7	18.7	18.7	14.551	0	29.206	4568300000	65	96188000	80625000	349440000	307610000	103470000	322860000	7396900	21334000	9580700	101740000	12312000	110210000	9	9	7	5	9	9	2	0	1	4	1
P42771	P42771	Cyclin-dependent kinase inhibitor 2A	CDKN2A	25.9691	25.7234	26.1177	26.1228	25.6296	26.1239	27.2972	26.8972	28.2559	26.8398	25.4956	24.8351	3	3	2	26.3	26.3	18.6	16.532	0	35.997	541460000	49	7337300	2554700	12577000	15006000	3864900	11375000	0	337860	521420	5976400	0	611580	9	6	4	7	6	9	0	1	1	4	0
P42892	P42892	Endothelin-converting enzyme 1	ECE1	30.4258	30.1382	29.8649	30.5316	30.3879	30.3215	30.522	30.5911	29.9775	30.9602	29.2476	30.312	27	27	27	45.8	45.8	45.8	87.163	0	235.45	8143400000	300	23115000	10417000	30838000	45049000	12550000	34010000	1220000	2317000	257400	23431000	870170	9816100	34	26	41	38	24	58	8	7	1	25	4
P43007	P43007	Neutral amino acid transporter A	SLC1A4	30.0272	29.7314	30.2369	30.2651	30.7203	30.9814	30.6173	31.0909	30.6382	30.9608	30.3197	31.055	12	12	12	35.5	35.5	35.5	55.722	0	144.55	9527100000	197	35298000	14639000	83655000	74940000	52228000	115370000	2098600	5531200	898750	53920000	3206900	34569000	22	17	26	21	23	27	6	8	0	18	3
P43034	P43034	Platelet-activating factor acetylhydrolase IB subunit alpha	PAFAH1B1	29.3903	29.3864	29.8593	28.8467	28.8452	29.6206	28.7045	28.0815	29.2922	28.9257	29.1187	29.0591	17	17	17	50.5	50.5	50.5	46.637	0	69.376	4177400000	162	23394000	11992000	58700000	19825000	9753000	40295000	416350	257840	622850	8743100	991880	6633400	29	19	31	12	14	29	3	0	0	9	2
P43121	P43121	Cell surface glycoprotein MUC18	MCAM	32.609	32.4628	32.7274	32.8501	33.1066	33.1625	33.1691	33.4404	32.3031	33.4719	32.3339	32.9616	29	29	29	52.9	52.9	52.9	71.607	0	323.31	52682000000	914	199470000	88725000	249800000	264940000	184670000	300290000	7077400	11510000	1311400	178310000	7591100	55781000	115	104	93	119	117	127	26	24	3	83	16
P43243	P43243	Matrin-3	MATR3	29.5304	30.459	29.9549	30.1163	29.2362	29.6716	29.5137	29.132	31.0232	29.8742	30.2695	29.4163	27	27	27	40.7	40.7	40.7	94.622	0	323.31	6371400000	318	21929000	19886000	40654000	44482000	10159000	16996000	450890	793740	1118900	10740000	1681600	3308300	41	46	51	50	28	28	7	2	3	29	11
P43307	P43307	Translocon-associated protein subunit alpha	SSR1	27.599	27.5048	27.4577	27.6942	27.4882	24.8057	26.6783	25.3505	28.4226	25.1547	26.7747	24.734	5	5	5	29	29	29	32.235	0	38.656	994350000	51	15093000	8474700	24809000	37312000	1237900	9214000	301520	75240	534590	980710	209090	1192900	7	8	11	9	3	3	1	0	1	3	1
P43353	P43353	Aldehyde dehydrogenase family 3 member B1	ALDH3B1	25.7954	25.0844	25.5599	25.6096	25.4984	25.5277	25.3535	26.2314	24.2098	25.631	26.717	25.6372	8	7	5	24.1	21.6	15.6	51.839	0	45.391	235000000	31	2504800	0	2163300	2720800	340640	1680200	53981	0	12819	2240900	0	650920	8	0	3	6	1	6	0	0	0	3	0
P43487;Q9C010	P43487	Ran-specific GTPase-activating protein	RANBP1	30.701	30.4615	30.2514	30.2996	30.2045	30.83	29.6997	30.7128	29.2118	30.6845	30.0979	30.3576	9	9	9	57.7	57.7	57.7	23.31	0	107.17	9431900000	177	107750000	74533000	250890000	230160000	66864000	268600000	2582300	6039800	672900	114850000	10100000	45934000	18	27	20	23	21	26	3	5	0	10	5
P43490	P43490	Nicotinamide phosphoribosyltransferase	NAMPT	30.1527	30.6804	30.4346	29.9448	29.6432	30.3758	25.3868	26.8788	28.8006	29.941	30.9197	29.8024	25	25	25	68.2	68.2	68.2	55.52	0	323.31	7450800000	336	38823000	29275000	65454000	36766000	13248000	51476000	67673	98402	145880	15361000	1723800	4484800	54	60	52	32	35	41	1	0	0	27	7
P43686	P43686	26S protease regulatory subunit 6B	PSMC4	29.6834	29.5156	29.5135	29.7257	28.5496	29.3364	28.9342	29.7438	28.7914	28.6726	29.6109	28.928	23	23	23	68.2	68.2	68.2	47.366	0	278.48	4715300000	259	24501000	7355300	47180000	46939000	10278000	35522000	643000	1103400	296360	7533800	1488200	5770000	30	23	48	37	24	52	2	3	1	17	6
P45880	P45880	Voltage-dependent anion-selective channel protein 2	VDAC2	29.3279	28.8953	29.1322	29.2532	28.8317	28.5918	30.0373	29.3513	30.743	29.0654	30.4332	29.6234	12	12	12	56.8	56.8	56.8	31.566	0	202.09	4673000000	192	45126000	15263000	57397000	79839000	18024000	27387000	2701300	990570	1597800	21403000	4666400	17669000	29	15	26	35	16	17	6	3	2	15	4
P45973	P45973	Chromobox protein homolog 5	CBX5	27.5695	27.7838	27.8039	27.9527	27.7994	27.5188	25.473	26.3897	28.0285	27.1159	25.4646	25.6602	10	10	9	60.7	60.7	54.5	22.225	0	42.593	1228700000	96	12354000	10973000	38178000	28194000	7683200	19830000	77438	192310	340740	4073200	331470	646290	14	13	18	15	12	15	1	0	0	4	1
P45974	P45974	Ubiquitin carboxyl-terminal hydrolase 5	USP5	30.766	30.7855	30.5585	30.7515	30.564	30.612	28.7245	29.5229	29.8147	30.921	28.8798	30.3174	35	35	35	55.1	55.1	55.1	95.785	0	323.31	8489700000	364	22680000	11765000	35270000	49023000	18989000	39744000	232840	2393900	505260	26616000	555150	9909900	32	35	53	57	41	65	3	4	2	33	3
P46013	P46013	Antigen KI-67	MKI67	26.8865	27.5187	26.8278	27.856	25.5666	27.1477	24.3813	24.5725	28.5201	26.7487	26.3441	26.6934	35	35	35	17.7	17.7	17.7	358.69	0	102.25	847830000	135	546730	497870	686560	1340800	97918	1077900	20384	1479.8	44008	298660	39704	84472	22	24	19	26	3	22	0	0	2	9	1
P46060	P46060	Ran GTPase-activating protein 1	RANGAP1	30.5723	30.903	30.6911	30.1545	29.8446	30.3175	28.2261	29.1259	29.0997	30.41	29.3986	29.593	28	28	28	67.8	67.8	67.8	63.541	0	236.9	8013100000	332	42772000	32607000	73101000	51518000	12343000	56398000	271550	584330	333860	21254000	1305400	4293200	52	58	51	41	31	52	5	2	0	18	5
P46063	P46063	ATP-dependent DNA helicase Q1	RECQL	27.3222	27.2243	28.4631	27.6445	26.9475	27.8453	25.3057	25.1746	26.5128	26.9429	26.0237	24.8251	20	20	20	40.8	40.8	40.8	73.457	0	77.265	1133800000	125	4148200	1664500	9831300	8711600	1328300	5531300	0	26453	42449	923220	0	187340	22	16	24	20	14	21	0	0	0	5	0
P46087	P46087	Probable 28S rRNA (cytosine(4447)-C(5))-methyltransferase	NOP2	26.7643	27.1279	27.5007	27.2077	26.8471	26.8536	27.2643	27.7279	29.067	26.325	26.043	23.7788	17	17	17	27.3	27.3	27.3	89.301	0	55.863	935310000	83	4097000	1852000	9148500	5338100	2073000	4455400	131110	296970	321560	1149900	0	364880	8	16	17	11	5	16	2	1	1	3	0
P46108	P46108	Adapter molecule crk	CRK	27.5964	27.5216	27.6223	27.5894	26.9456	27.594	25.5914	24.4645	26.691	26.3099	25.5647	26.4536	9	9	9	42.8	42.8	42.8	33.83	0	41.223	915930000	63	6109400	4108600	11805000	10721000	2159200	11765000	0	0	14350	1180200	40849	302760	12	8	11	10	7	10	0	0	0	3	0
P46109	P46109	Crk-like protein	CRKL	27.2225	26.7398	26.495	24.6879	26.8896	27.1446	25.6963	24.8572	24.7195	24.5099	24.0099	24.6608	10	10	10	47.5	47.5	47.5	33.777	0	30.179	502970000	42	3319200	2102600	6047100	3221800	1620300	14269000	0	46667	11873	692990	0	103810	5	7	6	5	4	12	0	0	0	2	0
P46459	P46459	Vesicle-fusing ATPase	NSF	27.4514	23.9498	27.6604	27.8194	27.4225	27.3029	26.7154	25.6795	26.7893	27.8711	26.4684	27.415	27	27	26	38.6	38.6	37.6	82.593	0	63.316	1209900000	117	2146700	252180	6546500	7795600	1458300	4676200	60534	54611	25919	2493400	0	232180	18	6	19	24	15	19	2	1	0	12	0
P46776	P46776	60S ribosomal protein L27a	RPL27A	30.322	30.2402	30.2152	30.9173	30.3735	30.4305	30.7376	31.3457	31.4771	30.5384	30.7619	30.684	5	5	5	28.4	28.4	28.4	16.561	0	27.632	11001000000	159	188900000	96158000	238960000	460550000	127310000	220310000	9718600	8935800	4194000	121520000	14970000	79957000	24	21	10	18	21	20	4	3	1	7	5
P46777	P46777	60S ribosomal protein L5	RPL5	31.3836	31.5542	31.6267	31.8287	31.3732	31.3202	30.8011	31.7639	31.3411	31.2505	30.7403	30.8585	17	17	17	58.9	58.9	58.9	34.362	0	253.81	19009000000	488	189070000	111600000	392210000	443530000	130170000	303440000	2005900	11066000	6235000	74314000	9197200	55254000	54	65	85	63	38	81	5	13	3	22	6
P46778	P46778	60S ribosomal protein L21	RPL21	29.4015	28.8756	29.5567	30.0258	29.8976	29.8539	29.7959	28.7437	30.4524	29.7855	28.5473	29.5973	5	5	5	34.4	34.4	34.4	18.565	0	36.972	5024100000	155	113850000	47568000	212480000	177310000	92703000	72727000	5882300	2778600	4872400	50851000	3793400	52527000	25	19	23	11	18	20	2	2	0	7	3
P46779	P46779	60S ribosomal protein L28	RPL28	30.2317	30.1312	30.3764	29.8235	30.5851	30.4621	30.4788	31.6924	30.9544	30.2941	31.076	30.1263	5	5	5	34.3	34.3	34.3	15.747	0	46.497	9112800000	111	143400000	59389000	240770000	199870000	140730000	179990000	6065100	12426000	8184200	91197000	4693800	52381000	11	14	18	9	13	18	4	3	2	8	2
P46781	P46781	40S ribosomal protein S9	RPS9	30.3092	30.0186	29.9742	30.9287	30.4296	29.9063	30.6975	31.9115	27.0246	30.8058	31.1385	30.4346	12	12	12	42.8	42.8	42.8	22.591	0	33.766	10785000000	270	119240000	56627000	154520000	312060000	78398000	115890000	3802200	6283400	947060	82772000	9218000	40683000	43	33	32	34	36	26	6	3	0	16	8
P46782	P46782	40S ribosomal protein S5;40S ribosomal protein S5, N-terminally processed	RPS5	31.4589	32.2967	31.2897	32.0469	31.4671	31.5886	30.8749	32.2346	32.5019	32.0412	31.6563	31.5703	11	11	11	46.6	46.6	46.6	22.876	0	206.09	24157000000	321	256370000	203670000	434890000	595550000	175930000	410910000	4728700	19094000	7654400	199040000	15075000	92812000	33	34	31	49	33	33	9	21	5	22	10
P46783;Q9NQ39	P46783	40S ribosomal protein S10	RPS10	29.9439	30.5538	29.7555	30.3231	30.1009	30.2424	29.9672	29.9916	30.5595	30.6049	28.8849	30.4522	9	9	9	53.9	53.9	53.9	18.898	0	83.156	7429300000	218	95428000	82300000	165490000	190320000	79647000	158910000	3788200	3892400	2958300	78668000	1759800	65492000	20	30	24	32	19	26	3	4	0	25	8
P46821	P46821	Microtubule-associated protein 1B;MAP1B heavy chain;MAP1 light chain LC1	MAP1B	28.7756	29.1488	28.615	28.56	28.4116	28.7901	29.1204	29.226	29.4853	28.5268	28.1738	28.877	42	42	40	26.9	26.9	26.1	270.63	0	263.54	2857400000	292	3815900	3295800	6087300	5753000	1696700	4499300	146670	203100	125700	1414700	228530	1024000	45	33	41	38	26	45	8	8	2	19	3
P46926	P46926	Glucosamine-6-phosphate isomerase 1	GNPDA1	28.3304	28.4342	28.2755	28.0694	27.8543	28.025	28.4257	26.1769	28.0978	28.1025	24.8786	27.4081	11	11	8	61.2	61.2	44.3	32.668	0	83.559	1762600000	83	21434000	9064000	21900000	27094000	7290300	12694000	387880	406610	258230	7621000	0	2013100	18	12	6	10	10	6	2	0	0	9	0
P46939	P46939	Utrophin	UTRN	26.7482	26.5963	26.872	26.8733	26.963	27.1206	26.1051	26.9606	26.3904	26.5845	26.6102	26.5152	34	34	34	13	13	13	394.46	0	71.15	662580000	76	881960	48801	675310	704370	293220	994650	0	35557	5498.9	97472	0	71097	10	3	10	12	11	23	0	1	0	4	0
P46940	P46940	Ras GTPase-activating-like protein IQGAP1	IQGAP1	35.2484	35.1116	35.3242	34.9975	34.8692	35.2115	34.4041	34.0641	34.2674	34.8937	33.6854	34.6156	103	103	99	71.5	71.5	69.3	189.25	0	323.31	218840000000	3262	391610000	198810000	627970000	498280000	197420000	478750000	6024400	4560900	3093700	149120000	5825200	75153000	465	401	500	353	354	447	52	39	16	244	49
P47712	P47712	Cytosolic phospholipase A2;Phospholipase A2;Lysophospholipase	PLA2G4A	28.2746	27.7918	29.1011	28.7404	28.7466	29.2532	25.6297	27.8207	29.8615	29.5523	27.9509	28.9569	25	25	25	44.3	44.3	44.3	85.238	0	166.5	2963600000	191	6833100	2548500	16957000	16710000	6322100	18381000	34322	263330	449110	13352000	267000	5047900	20	14	27	27	22	30	1	0	1	24	2
P47755	P47755	F-actin-capping protein subunit alpha-2	CAPZA2	30.7298	31.3487	31.4714	30.6633	30.205	31.3089	30.0501	28.0819	27.4433	30.4138	29.6497	30.3267	14	14	12	74.1	74.1	64.7	32.949	0	234.76	11273000000	322	112380000	85216000	219990000	126980000	61988000	191640000	1550000	577970	91482	46490000	4677300	15559000	38	43	73	31	32	54	6	2	0	13	6
P47756	P47756	F-actin-capping protein subunit beta	CAPZB	31.9494	32.5126	32.618	32.0737	31.7198	32.4792	31.8256	31.753	31.6189	32.158	32.3532	32.0696	16	16	16	62.1	62.1	62.1	31.35	0	323.31	32583000000	674	223270000	174990000	502850000	307410000	126470000	352180000	6981600	5764300	3189000	132260000	9333800	71950000	92	108	99	77	64	98	15	13	2	41	11
P47813;O14602	P47813;O14602	Eukaryotic translation initiation factor 1A, X-chromosomal;Eukaryotic translation initiation factor 1A, Y-chromosomal	EIF1AX;EIF1AY	28.1899	29.09	28.9856	28.3452	26.9747	25.4448	26.7722	23.8708	29.6709	28.5965	28.9701	28.3331	5	5	5	52.1	52.1	52.1	16.46	0	22.16	2549900000	57	49734000	33306000	102320000	64152000	3384900	46134000	743530	3135600	1310600	40792000	7005100	12246000	9	9	7	8	1	4	0	1	1	7	4
P47897	P47897	Glutamine--tRNA ligase	QARS	30.0919	30.037	30.0607	30.84	29.9807	30.3985	28.3718	29.9805	29.2976	30.0227	27.6713	29.6287	38	37	37	63.9	62.8	62.8	87.798	0	302.06	7351600000	388	22644000	9433700	28945000	40144000	12042000	35495000	219450	472300	288840	9943400	210540	3530200	65	57	51	51	41	62	3	3	0	27	2
P47914	P47914	60S ribosomal protein L29	RPL29	29.7084	24.9746	30.5017	29.7823	29.1987	30.219	26.3197	33.1859	32.8853	25.4994	25.7304	31.8718	2	2	2	14.5	14.5	14.5	17.752	0	10.14	13102000000	51	376250000	207930000	796160000	517700000	233940000	538890000	19952000	72757000	25429000	211190000	33121000	242250000	5	5	6	4	4	6	2	6	2	0	2
P48047	P48047	ATP synthase subunit O, mitochondrial	ATP5O	27.503	27.4231	27.9114	28.2706	27.1457	27.1395	28.1782	23.7894	29.1313	28.0318	29.0954	27.9242	8	8	8	54.5	54.5	54.5	23.277	0	72.666	1831100000	90	15557000	3669800	36969000	49453000	9074500	15099000	573570	11541	760740	14155000	3123700	4143400	12	6	15	14	9	12	2	0	0	8	3
P48059;Q7Z4I7	P48059	LIM and senescent cell antigen-like-containing domain protein 1	LIMS1	27.98	27.3578	27.5526	27.8391	28.2624	27.7633	27.4816	28.1851	27.7537	27.8369	25.2156	27.9272	11	11	11	43.1	43.1	43.1	37.251	0	47.629	1387500000	99	11596000	3177800	11735000	13427000	11532000	22559000	467180	838210	155930	3170300	0	2960900	17	7	15	12	15	18	1	1	0	2	2
P48060	P48060	Glioma pathogenesis-related protein 1	GLIPR1	26.6316	26.6687	27.2681	26.3632	26.1447	26.7714	27.7651	29.1362	26.7856	27.5464	26.1451	28.2479	8	8	8	42.9	42.9	42.9	30.366	0	35.921	739470000	38	3059400	3102100	22365000	9049000	0	11170000	847140	3310900	77198	12047000	0	8919900	4	5	7	3	0	1	2	2	0	3	0
P48067	P48067	Sodium- and chloride-dependent glycine transporter 1	SLC6A9	27.7882	27.6386	27.6398	28.1034	27.6292	28.3499	25.1057	26.7208	27.7818	28.6936	28.0208	28.2435	6	6	6	10.6	10.6	10.6	78.259	0	21.442	1656800000	64	9946600	6332400	11765000	17654000	7374200	22094000	0	158830	214600	13848000	522010	2137400	7	10	8	9	5	7	0	2	0	8	2
P48147	P48147	Prolyl endopeptidase	PREP	28.6912	29.1884	28.9219	28.3743	28.4755	28.7074	27.7879	27.3303	27.2662	28.1457	25.8593	28.0514	25	25	25	51.7	51.7	51.7	80.699	0	156.65	2225900000	170	11677000	6518300	10440000	7003700	2701400	6050800	69451	113570	21379	1785300	0	978170	26	30	29	23	14	22	1	0	0	12	0
P48163;Q16798	P48163	NADP-dependent malic enzyme	ME1	30.1328	30.7374	30.8161	30.4655	29.8788	30.8918	25.6217	26.6564	28.9767	29.0562	27.668	29.6341	27	27	27	68	68	68	64.149	0	323.31	7488000000	330	28491000	29090000	74172000	46334000	16274000	60950000	28320	130260	177990	7306900	411700	4062400	38	49	63	39	31	72	0	1	0	15	4
P48426	P48426	Phosphatidylinositol 5-phosphate 4-kinase type-2 alpha	PIP4K2A	26.6065	26.4771	26.2508	27.1765	26.74	27.0548	24.7173	24.967	24.0698	25.6713	27.0056	26.2659	8	8	5	25.4	25.4	17	46.224	0	35.033	563190000	30	2756100	1497300	5232600	6911500	1619900	12388000	0	0	4709.9	635110	0	243130	4	4	2	6	3	8	0	0	0	1	0
P48444	P48444	Coatomer subunit delta	ARCN1	27.9986	28.2745	28.2784	28.3113	27.7122	27.8105	28.5417	29.7755	29.8338	28.4894	26.6119	28.4305	24	24	24	49.1	49.1	49.1	57.21	0	69.196	2217600000	151	11355000	5813600	26159000	13663000	4050700	8425100	580250	907960	652770	6800300	89105	3637000	20	15	28	21	13	16	4	4	4	16	0
P48449	P48449	Lanosterol synthase	LSS	26.397	26.345	26.5199	23.0072	23.7288	23.8843	26.7575	25.0472	25.6654	25.6163	26.5018	25.4344	12	12	12	20.9	20.9	20.9	83.308	0	16.947	252690000	27	1926400	587320	2317800	902430	96387	390310	0	22871	24861	560910	0	0	11	5	4	1	1	2	0	0	0	2	0
P48506	P48506	Glutamate--cysteine ligase catalytic subunit	GCLC	28.2698	28.7177	28.464	27.6034	27.3677	28.5067	24.7918	26.0609	26.1339	27.864	26.6184	27.106	24	24	24	49.6	49.6	49.6	72.765	0	82.917	1557100000	117	8451400	4771800	15148000	4408600	2782800	9730300	0	26022	26033	2669500	40881	603490	24	21	17	11	10	17	0	0	0	9	1
P48507	P48507	Glutamate--cysteine ligase regulatory subunit	GCLM	29.152	29.0159	29.0544	29.4332	28.8027	29.0363	27.3033	28.3804	28.4261	28.3669	27.9047	28.7541	11	11	11	54.7	54.7	54.7	30.727	0	114.59	3256200000	172	46627000	20180000	61554000	83656000	17098000	58774000	392730	473900	439420	20833000	1284600	14305000	26	19	32	30	11	22	2	1	1	9	1
P48509	P48509	CD151 antigen	CD151	29.3698	29.2676	24.0442	29.2541	29.2175	29.6315	25.8264	30.8736	29.4135	30.2162	27.5279	29.3977	4	4	4	14.2	14.2	14.2	28.295	0	14.366	4287800000	61	62255000	23798000	76733000	62872000	38009000	80345000	2897100	8862700	775590	58526000	0	13710000	12	7	4	7	9	6	1	5	0	6	0
P48556	P48556	26S proteasome non-ATPase regulatory subunit 8	PSMD8	27.9904	27.6045	27.909	28.5898	27.7953	27.4447	26.2153	26.401	27.7612	27.9642	24.501	27.5314	14	14	14	46	46	46	39.611	0	121.11	1516400000	94	15626000	2707500	20299000	20755000	6005300	5988200	0	110950	149750	2730900	0	1449100	14	9	21	16	11	12	0	1	0	5	0
P48637	P48637	Glutathione synthetase	GSS	29.2555	29.4705	29.3771	28.798	28.8144	29.3491	25.6647	25.9455	27.2499	27.7135	25.9095	28.1103	16	16	16	48.7	48.7	48.7	52.384	0	79.735	2953500000	109	12023000	9510600	34034000	16645000	4728400	27600000	0	28385	58139	2384100	165220	2213100	11	18	23	17	9	22	0	0	0	4	1
P48643	P48643	T-complex protein 1 subunit epsilon	CCT5	33.1979	33.5762	33.4892	33.3266	33.0376	33.4501	33.2312	33.3197	32.5576	33.3632	32.7711	33.4712	38	38	38	78	78	78	59.67	0	323.31	70547000000	1167	273080000	163320000	489410000	408650000	146540000	400720000	6488400	9194000	3122800	139770000	9972900	87505000	158	131	163	122	116	155	22	26	4	89	31
P48729;Q8N752	P48729	Casein kinase I isoform alpha	CSNK1A1	25.7279	25.2684	25.2567	25.6027	25.9033	25.3355	25.6722	25.917	24.0048	25.731	25.498	23.7915	7	7	7	25.2	25.2	25.2	38.914	0	19.329	273510000	44	1729300	538380	2605000	3584100	1268900	2679700	0	75049	30469	1792500	91900	0	8	4	5	6	5	9	0	0	0	6	1
P48739	P48739	Phosphatidylinositol transfer protein beta isoform	PITPNB	29.5013	29.5242	29.8375	29.3005	28.9214	29.5748	25.2947	26.5632	27.728	29.0214	28.6936	28.4765	16	16	14	63.5	63.5	57.2	31.54	0	84.268	3941000000	202	30483000	16786000	59361000	32675000	14337000	48927000	0	102580	146910	11463000	1131200	3529800	31	30	41	32	16	30	0	0	0	9	2
P48960	P48960	CD97 antigen;CD97 antigen subunit alpha;CD97 antigen subunit beta	CD97	32.9312	32.2442	32.1492	32.6332	32.8618	32.6506	33.1856	33.961	32.5163	32.0573	32.2365	33.5179	20	20	18	38.3	38.3	32.2	91.868	0	323.31	28293000000	695	131340000	36714000	121210000	177940000	73723000	131700000	7939000	58870000	6204700	87817000	5543800	104080000	97	71	71	68	61	77	25	33	5	43	15
P49006	P49006	MARCKS-related protein	MARCKSL1	31.2785	31.1844	30.002	29.3411	31.2895	30.3463	31.0565	31.5406	30.5057	31.1735	31.2372	31.1577	7	7	7	70.8	70.8	70.8	19.529	0	186.75	10440000000	177	310120000	204170000	233470000	173390000	207840000	184970000	15468000	12758000	4134600	204100000	16721000	172840000	31	22	16	17	24	17	3	9	5	11	2
P49184	P49184	Deoxyribonuclease-1-like 1	DNASE1L1	26.6442	26.7066	26.3364	25.7976	24.725	26.4449	26.9339	26.4202	25.4217	27.212	26.8811	27.4436	8	8	8	39.1	39.1	39.1	33.892	0	47.415	469570000	63	1514700	1705700	2492400	7285200	1115100	5803500	145390	186670	50612	6343000	414430	6483800	3	7	3	7	2	7	1	0	0	11	2
P49189	P49189	4-trimethylaminobutyraldehyde dehydrogenase	ALDH9A1	28.6428	28.692	28.4641	28.7216	28.7607	28.5687	26.2368	28.7097	28.7656	28.7825	25.8922	28.0453	14	14	14	35.2	35.2	35.2	53.801	0	84.018	2503900000	125	14985000	6738000	19284000	21446000	8882500	18079000	69758	435650	154500	7782900	323700	1975600	20	19	25	17	10	19	0	0	0	8	1
P49207	P49207	60S ribosomal protein L34	RPL34	27.9853	27.999	28.4134	29.5037	28.5388	28.1196	25.2805	25.6194	30.679	28.7125	25.7362	27.788	5	5	5	22.2	22.2	22.2	13.293	0	19.17	3065000000	83	50842000	25442000	128490000	116490000	56005000	77083000	439660	455330	1049800	35360000	3504000	15676000	15	9	12	4	12	13	1	0	0	7	1
P49257	P49257	Protein ERGIC-53	LMAN1	27.9048	27.5632	27.6598	28.0073	27.6901	27.2744	28.228	26.6074	27.7682	28.0037	28.3634	27.6626	12	12	12	35.3	35.3	35.3	57.548	0	52.851	1395700000	69	8952500	3811700	13741000	19559000	7171900	4848200	673550	68672	263010	5609900	979650	4103800	9	8	10	11	7	5	2	0	0	6	2
P49321	P49321	Nuclear autoantigenic sperm protein	NASP	27.8872	27.2258	27.6581	26.9937	26.8411	26.6741	25.7002	26.5657	28.8352	26.9208	24.9328	24.8949	21	21	21	33.2	33.2	33.2	85.237	0	80.453	1093400000	99	2421000	2362800	11889000	4776900	292320	2533000	0	25421	136550	990570	0	0	15	19	28	16	1	15	0	0	0	4	0
P49327	P49327	Fatty acid synthase;[Acyl-carrier-protein] S-acetyltransferase;[Acyl-carrier-protein] S-malonyltransferase;3-oxoacyl-[acyl-carrier-protein] synthase;3-oxoacyl-[acyl-carrier-protein] reductase;3-hydroxyacyl-[acyl-carrier-protein] dehydratase;Enoyl-[acyl-carrier-protein] reductase;Oleoyl-[acyl-carrier-protein] hydrolase	FASN	34.9105	34.8254	35.2004	35.0639	34.5251	34.9413	33.5317	34.194	33.7411	34.8737	32.5754	34.0812	126	126	126	69	69	69	273.42	0	323.31	188470000000	3388	219130000	99369000	367110000	331350000	107450000	246140000	2083100	4793100	1294800	97820000	1848500	29387000	513	384	567	424	347	466	51	73	9	253	31
P49354	P49354	Protein farnesyltransferase/geranylgeranyltransferase type-1 subunit alpha	FNTA	26.1491	26.4499	25.9805	25.8507	25.4481	25.8245	26.506	25.3068	25.7917	24.8799	25.8866	25.8113	8	8	8	26.1	26.1	26.1	44.408	0	58.961	300960000	46	4408800	2263700	4762300	3401300	902150	2021600	0	5952.6	63524	0	348640	632440	14	8	8	4	2	6	0	0	0	0	0
P49366	P49366	Deoxyhypusine synthase	DHPS	27.4244	27.9295	27.1011	27.4044	27.1117	27.1871	25.3541	26.2693	26.5695	27.3883	27.1821	28.055	12	12	12	48	48	48	40.97	0	73.079	988210000	91	4099500	3913700	8975700	11444000	446040	8914100	0	76831	53408	3730700	0	3265200	14	11	9	14	2	18	0	0	0	8	0
P49368	P49368	T-complex protein 1 subunit gamma	CCT3	33.3181	33.4688	33.3584	33.2699	32.9304	33.1906	32.6792	33.2115	32.5897	33.4471	32.9045	33.5012	37	37	37	69.2	69.2	69.2	60.533	0	323.31	66581000000	1149	333520000	188010000	444200000	422030000	155930000	306380000	5785700	8660300	1916600	176360000	11333000	93641000	162	154	162	119	119	130	22	17	4	96	31
P49411	P49411	Elongation factor Tu, mitochondrial	TUFM	30.2494	29.6772	29.7535	30.0602	29.9191	29.2804	29.9931	29.5129	31.2201	29.7412	30.3185	29.7207	21	21	21	57.5	57.5	57.5	49.541	0	148.02	7700100000	245	34225000	11836000	35996000	120940000	13141000	19310000	1081800	1235400	1104800	9102500	1501200	7197700	39	30	33	40	25	30	9	4	4	9	8
P49419	P49419	Alpha-aminoadipic semialdehyde dehydrogenase	ALDH7A1	29.8478	29.6754	30.2743	29.7204	29.699	29.8972	28.1272	28.5584	28.5177	29.3876	29.2815	29.1011	24	24	24	64	64	64	58.486	0	226.94	5697800000	264	31288000	11964000	68509000	46563000	14134000	36317000	300950	555610	204370	12709000	1026500	4340900	46	37	42	38	22	41	2	2	1	13	5
P49458	P49458	Signal recognition particle 9 kDa protein	SRP9	29.5954	29.1648	24.6225	28.834	28.6859	29.0759	27.3607	24.5555	25.0499	29.1465	26.1736	27.8125	6	6	6	61.6	61.6	61.6	10.112	0	35.638	2677500000	53	79331000	45371000	66280000	60353000	35087000	76456000	686570	357090	147980	15304000	0	3119900	8	12	3	7	7	7	2	0	0	4	1
P49588	P49588	Alanine--tRNA ligase, cytoplasmic	AARS	32.3068	32.3178	32.5051	32.4703	32.169	32.5336	31.3244	31.5495	31.8126	32.385	31.5745	32.1872	47	47	47	68.6	68.6	68.6	106.81	0	323.31	33209000000	869	72951000	39896000	148900000	120070000	44814000	123720000	1557100	1368700	1042300	63524000	2776100	30533000	108	94	133	100	87	125	14	8	3	69	18
P49589	P49589	Cysteine--tRNA ligase, cytoplasmic	CARS	29.0866	29.5585	29.2518	29.0054	29.1166	29.4259	27.3003	28.2496	28.8212	29.0018	29.9038	28.9593	28	28	28	46.7	46.7	46.7	85.472	0	189.09	3712200000	293	12338000	7582200	20336000	14145000	7162600	17609000	156930	205510	241860	6321100	1215200	3228000	48	53	40	27	35	46	1	1	0	12	3
P49591	P49591	Serine--tRNA ligase, cytoplasmic	SARS	29.7805	30.0629	29.9158	29.5143	29.2771	29.3964	28.066	29.9335	29.1219	30.1176	29.2892	29.6801	22	22	22	50.8	50.8	50.8	58.777	0	171.07	5350000000	250	29967000	18043000	58439000	21545000	11615000	32050000	243020	1471100	320460	18103000	968370	5382700	45	29	43	25	24	32	3	3	2	19	5
P49720	P49720	Proteasome subunit beta type-3	PSMB3	29.8844	30.6162	30.257	30.3808	29.847	30.2027	29.0811	29.2083	29.5183	29.7983	29.3418	29.6778	10	10	10	53.7	53.7	53.7	22.949	0	253.17	6557800000	202	82194000	82334000	169400000	120680000	59756000	142290000	1688100	1806000	1039100	33255000	5122800	29094000	25	20	29	16	23	38	4	3	2	12	3
P49721	P49721	Proteasome subunit beta type-2	PSMB2	29.3268	29.0772	29.3682	29.576	28.7331	29.549	26.1376	28.1797	28.3485	27.5563	27.4254	28.4839	11	11	11	55.2	55.2	55.2	22.836	0	73.937	3622400000	119	54955000	22287000	80797000	94142000	13913000	78539000	0	598330	516250	10966000	635730	4895300	16	21	11	23	12	19	0	1	0	7	2
P49736	P49736	DNA replication licensing factor MCM2	MCM2	29.7074	29.6909	29.8236	29.6051	29.7572	29.4752	25.3177	27.4488	28.9181	29.6688	28.9597	28.1321	33	33	33	53.7	53.7	53.7	101.89	0	323.31	4970200000	288	10885000	4960300	32335000	25263000	8859900	18986000	0	97024	228630	10111000	545340	686190	41	29	56	42	34	46	0	0	1	24	6
P49748	P49748	Very long-chain specific acyl-CoA dehydrogenase, mitochondrial	ACADVL	26.8008	26.5385	25.9508	28.16	23.9508	25.5847	25.7444	25.8291	27.146	23.6691	26.2136	25.339	19	19	19	38.9	38.9	38.9	70.389	0	83.003	557570000	41	1935000	866310	1552300	6794000	798200	640760	34507	19624	135920	662270	0	160390	9	3	5	13	2	7	0	0	1	1	0
P49755	P49755	Transmembrane emp24 domain-containing protein 10	TMED10	27.4558	27.8346	27.7857	28.3054	27.013	27.1561	28.1193	26.7329	29.1863	27.8283	28.0201	27.1508	6	6	6	34.2	34.2	34.2	24.976	0	50.662	1573000000	78	15234000	11451000	19585000	43245000	8175400	17779000	889620	152320	747120	9788200	1043700	2992700	10	15	7	14	5	8	4	0	0	4	3
P49756	P49756	RNA-binding protein 25	RBM25	27.1451	25.309	27.0976	26.5905	27.2457	27.2956	24.228	27.6104	27.963	24.3188	25.5066	24.7449	11	11	11	16.5	16.5	16.5	100.18	0	24.465	545110000	34	846060	381860	6290600	5015200	935810	2292500	0	257910	372580	0	119750	6228.2	2	1	14	8	2	4	0	1	2	0	0
P49768;P49810	P49768	Presenilin-1;Presenilin-1 NTF subunit;Presenilin-1 CTF subunit;Presenilin-1 CTF12	PSEN1	27.1445	26.8019	26.8365	26.4747	27.2862	27.2171	26.1579	27.3308	26.9308	27.8631	26.4042	27.2643	6	6	6	23.1	23.1	23.1	52.667	0	43.689	760040000	82	5175800	2581300	6335800	9483400	3907400	6061700	203050	495740	91572	5585500	0	2303200	7	11	9	13	11	12	1	4	0	8	0
P49770	P49770	Translation initiation factor eIF-2B subunit beta	EIF2B2	26.9655	26.8425	27.0748	27.4955	26.39	26.9256	27.2191	26.2138	27.0295	27.5361	26.4992	24.9195	8	8	8	27.9	27.9	27.9	38.989	0	47.856	867040000	51	2325000	2283100	9010100	12012000	1572400	10451000	313570	181150	74978	9100800	0	845100	4	8	10	5	4	10	1	1	0	6	0
P49773	P49773	Histidine triad nucleotide-binding protein 1	HINT1	28.0297	26.7094	27.6901	27.8898	24.2116	28.0902	25.9481	26.265	25.2936	24.8189	25.385	25.8214	8	8	8	77.8	77.8	77.8	13.802	0	15.474	958430000	43	32434000	2774200	50275000	22385000	0	11277000	0	119120	26365	197810	316160	0	8	8	12	10	0	5	0	0	0	0	0
P49790	P49790	Nuclear pore complex protein Nup153	NUP153	25.4944	25.7951	26.0993	25.5316	25.4	25.8402	24.8743	24.6069	24.1328	25.4007	25.7023	26.1633	12	12	12	12.1	12.1	12.1	153.94	0	41.749	252120000	49	404320	296200	1272500	766660	88957	961480	0	0	11782	200030	0	0	7	9	11	6	3	10	0	0	0	3	0
P49792;P0DJD0;P0DJD1;Q99666;O14715	P49792	E3 SUMO-protein ligase RanBP2	RANBP2	28.8222	28.6674	28.9999	28.2076	28.2359	28.6046	25.5622	28.3972	28.9505	28.2782	25.1298	27.757	44	44	32	20.8	20.8	16.7	358.2	0	156.36	2385900000	225	2067000	993110	3751700	2094100	757930	2213200	14786	51414	40480	572700	39885	94704	38	32	43	23	22	45	1	0	1	12	2
P49841	P49841	Glycogen synthase kinase-3 beta	GSK3B	26.3265	25.2274	27.21	26.6341	26.6273	26.7489	25.9183	23.4921	25.5098	26.1563	26.7398	26.721	8	5	5	32.6	25.7	25.7	46.744	0	29.858	535360000	48	1605800	444600	7183300	6066600	1688400	3150600	131080	6071	0	1846900	0	1153100	6	2	9	8	7	7	1	0	0	3	0
P49902	P49902	Cytosolic purine 5-nucleotidase	NT5C2	24.5222	24.8069	25.2002	25.5197	25.55	25.5776	25.7508	25.3589	25.4975	26.3461	26.7539	25.1691	6	6	6	16	16	16	64.969	0	30.158	223970000	24	153190	0	783680	2444400	751880	2902000	0	25736	0	596650	0	65668	1	0	2	6	4	8	0	0	0	3	0
P49903	P49903	Selenide, water dikinase 1	SEPHS1	27.1671	26.2971	26.9358	26.2059	25.4067	25.7608	26.4952	25.1946	24.6223	24.0094	26.4847	25.1484	7	7	7	27.8	27.8	27.8	42.91	0	26.878	366970000	37	8679800	2679000	8939200	3111200	1804900	2812400	0	0	0	202130	0	0	13	3	6	7	3	5	0	0	0	0	0
P49915	P49915	GMP synthase [glutamine-hydrolyzing]	GMPS	29.6171	29.9618	29.6812	29.53	29.48	29.3692	25.7051	26.3407	26.3387	28.8817	27.0631	28.3047	28	28	28	62.8	62.8	62.8	76.715	0	196.79	3828300000	189	12959000	9256600	18604000	21417000	6875800	15741000	0	85570	42445	4685300	243860	1240200	28	38	23	33	18	27	0	0	0	12	4
P50148	P50148	Guanine nucleotide-binding protein G(q) subunit alpha	GNAQ	28.5064	28.4497	28.2535	28.8111	28.2987	29.0138	29.1606	28.883	28.2769	29.379	26.3337	29.4455	20	12	12	63.8	37	37	42.142	0	76.967	2806300000	118	12101000	7453700	23738000	27579000	5087400	39988000	554040	939380	196570	17812000	235230	12015000	9	10	14	17	5	22	4	2	0	15	1
P50238	P50238	Cysteine-rich protein 1	CRIP1	28.8289	28.8884	30.6301	29.6032	28.5686	31.2857	25.5365	24.7891	27.194	24.4274	25.685	27.7387	3	3	3	45.5	45.5	45.5	8.5328	0	28.282	5611300000	93	84723000	55982000	436930000	181780000	59467000	567400000	0	751720	398720	0	1504100	13886000	16	22	17	9	9	17	0	1	0	0	1
P50395	P50395	Rab GDP dissociation inhibitor beta	GDI2	33.1945	33.504	33.3459	32.8445	32.9985	33.442	32.3671	31.8498	32.4101	32.8031	32.8375	32.6114	37	37	26	84.9	84.9	63.4	50.663	0	323.31	59743000000	992	290420000	180980000	526520000	347000000	157270000	462650000	3852300	3480900	1422600	101440000	8957100	49672000	131	139	161	102	105	144	16	13	5	65	19
P50402	P50402	Emerin	EMD	25.0796	25.6301	26.1608	25.6925	25.3085	24.422	25.5807	27.2332	24.1927	25.6673	27.1759	25.8974	5	5	5	29.1	29.1	29.1	28.994	0	19.944	248670000	32	0	870550	3639800	7589800	751910	1134900	332460	566580	141240	2439400	1482300	1773200	0	2	5	9	5	2	1	1	1	2	3
P50416	P50416	Carnitine O-palmitoyltransferase 1, liver isoform	CPT1A	25.8051	24.731	24.1595	26.0706	24.7677	24.0045	26.0969	26.9409	29.281	25.4467	25.8782	26.1019	11	11	11	16.8	16.8	16.8	88.367	0	29.855	403940000	45	1214700	389770	1382100	6179400	0	32488	56345	86593	405230	994840	0	175850	6	7	6	18	0	1	1	1	0	4	0
P50453	P50453	Serpin B9	SERPINB9	25.8534	25.9627	25.4436	26.0003	25.2292	26.2175	25.3567	25.4063	24.9378	26.5123	26.0322	25.9751	10	9	9	31.6	29	29	42.403	0	23.202	360730000	38	1232700	1050300	6100100	2246800	200260	3494500	0	10081	5768.1	1612700	0	443690	5	8	8	2	0	7	0	0	0	5	0
P50454	P50454	Serpin H1	SERPINH1	30.4428	30.9054	30.8696	31.2154	30.5531	30.6625	31.2096	31.0074	33.0962	30.829	31.6314	31.137	19	19	19	55.7	55.7	55.7	46.44	0	269.42	15216000000	408	85423000	38304000	126160000	183300000	55500000	80741000	4143000	3848800	5317500	36134000	10467000	32224000	50	45	50	52	38	46	15	8	4	28	21
P50502;Q8NFI4;Q8IZP2	P50502;Q8NFI4	Hsc70-interacting protein;Putative protein FAM10A5	ST13;ST13P5	31.1743	31.5643	30.978	31.0476	31.0852	31.5405	31.031	31.4395	30.7378	31.5425	31.6064	30.9615	15	15	15	45	45	45	41.331	0	110.3	16699000000	358	230240000	146600000	200400000	240170000	132390000	346110000	4966000	4819900	2052600	144390000	15100000	50832000	51	52	38	45	42	56	5	5	1	26	10
P50552	P50552	Vasodilator-stimulated phosphoprotein	VASP	29.9531	29.9994	30.3279	29.8267	29.7328	30.1815	29.957	30.3438	30.0846	29.8233	28.8576	29.8283	18	18	18	49.2	49.2	49.2	39.829	0	129.9	6761200000	259	54006000	30807000	101150000	52259000	28557000	83998000	2444700	1772700	593940	22911000	1314000	17904000	31	40	27	33	26	36	7	6	1	19	3
P50570	P50570	Dynamin-2	DNM2	28.9841	28.5497	29.2607	29.0317	28.5948	29.0554	25.3282	28.3948	28.5282	28.8145	26.0285	28.6594	24	24	16	34.9	34.9	25.9	98.063	0	159.19	3041100000	187	9211500	1975600	14939000	14062000	4029200	13156000	29850	139190	85423	3517500	66965	2142500	32	9	34	26	17	37	1	0	0	12	1
P50579	P50579	Methionine aminopeptidase 2	METAP2	27.5702	27.4833	27.6416	26.5803	27.3193	27.1391	26.3617	26.2158	26.6323	26.6171	27.7416	26.8748	15	15	15	51.9	51.9	51.9	52.891	0	130.49	994590000	88	8615700	2697100	12612000	6239000	4360500	5760000	0	60222	41048	1302000	208220	1347300	18	11	13	11	11	12	0	0	0	3	2
P50851	P50851	Lipopolysaccharide-responsive and beige-like anchor protein	LRBA	25.4808	25.8419	27.2184	25.892	24.9556	26.5537	26.3302	27.6443	26.2304	26.6112	26.0558	24.6587	21	21	20	9.4	9.4	8.9	319.1	0	64.941	520380000	71	247170	122070	1145000	889610	90129	794430	0	50678	6542	404180	0	21029	9	7	13	10	5	18	0	1	0	8	0
P50897	P50897	Palmitoyl-protein thioesterase 1	PPT1	26.5516	26.1783	26.5711	26.6364	27.5627	23.9923	25.0638	26.1074	24.9431	25.5162	25.9014	25.7054	7	7	7	34.3	34.3	34.3	34.193	0	13.074	455390000	37	7672900	2017600	13858000	7147700	4292500	880580	0	98128	96176	1886100	0	0	9	7	10	1	3	5	0	0	0	2	0
P50914	P50914	60S ribosomal protein L14	RPL14	29.9985	30.0813	30.3769	30.6317	30.2096	30.0592	29.4977	28.9207	31.726	30.0119	30.7699	30.2593	4	4	4	20.9	20.9	20.9	23.432	0	25.361	9031400000	146	175030000	82807000	324160000	405560000	134990000	202570000	2558100	2912000	8668800	100900000	17456000	47628000	21	15	19	19	22	19	3	2	3	7	4
P50990	P50990	T-complex protein 1 subunit theta	CCT8	32.8391	33.032	32.6443	32.5448	32.6709	32.7787	32.3311	33.0692	33.0815	33.2923	32.5089	32.9242	37	37	37	74.3	74.3	74.3	59.62	0	263.68	48107000000	941	188470000	104180000	242640000	214060000	91642000	213980000	3217500	7609300	3126300	155270000	7174900	68803000	117	121	120	79	101	139	16	18	4	87	19
P50991	P50991	T-complex protein 1 subunit delta	CCT4	32.534	32.2203	32.2493	32.5097	32.1042	32.1709	31.5547	32.694	32.0489	31.8996	31.3736	32.0593	33	33	33	71.1	71.1	71.1	57.924	0	323.31	32882000000	798	184420000	70415000	191090000	218570000	93189000	137400000	2388200	4756000	1474800	60466000	3779400	28472000	100	82	151	93	73	111	14	23	6	57	14
P50995;P27216	P50995	Annexin A11	ANXA11	30.3383	30.3073	30.4577	31.2144	30.817	30.6655	32.7295	33.4562	33.7426	34.256	33.8106	34.8115	22	22	22	41	41	41	54.389	0	323.31	33515000000	850	42672000	25250000	62353000	193430000	49989000	70091000	13070000	22549000	10854000	610890000	54372000	608440000	50	38	47	48	62	55	28	30	8	153	55
P51114	P51114	Fragile X mental retardation syndrome-related protein 1	FXR1	26.4197	27.0366	27.1555	24.3359	24.9786	26.9622	24.2543	25.6547	25.3801	27.8147	26.2696	25.9266	14	14	13	30.4	30.4	29.1	69.72	0	42.204	762410000	48	8765900	658040	4795300	2494000	6368400	1408600	46075	118100	90919	2101500	206060	176080	8	6	13	5	1	8	1	0	0	2	1
P51148	P51148	Ras-related protein Rab-5C	RAB5C	30.4714	30.8991	30.7395	30.5306	30.3927	30.9307	31.2646	31.1202	30.5777	30.7882	30.8141	30.4491	11	11	8	72.2	72.2	57.4	23.482	0	126.49	10739000000	279	120890000	73754000	189640000	157120000	62524000	201180000	7600300	10958000	2533600	100280000	6584600	43196000	33	36	33	22	30	39	11	5	2	14	9
P51149	P51149	Ras-related protein Rab-7a	RAB7A	32.0071	32.4152	32.4004	31.789	31.6851	32.1807	31.7312	32.1005	31.0913	32.6654	31.7961	32.0233	16	16	16	76.8	76.8	76.8	23.489	0	323.31	29209000000	578	265960000	166420000	494030000	335960000	124730000	325000000	7984800	10227000	2042400	252320000	14432000	87234000	81	92	68	41	65	61	13	15	2	53	17
P51151;Q9NP90	P51151	Ras-related protein Rab-9A	RAB9A	26.7694	26.0514	27.101	26.1346	26.1576	26.9756	25.1661	25.4902	24.5569	24.5776	26.2443	26.3426	8	8	8	44.3	44.3	44.3	22.837	0	27.156	544620000	41	2362800	2303900	13545000	11442000	1159200	14416000	0	124680	50116	2490200	0	1616300	3	3	7	10	1	11	0	0	0	3	0
P51153	P51153	Ras-related protein Rab-13	RAB13	27.1133	25.4523	24.2322	27.0837	27.0157	27.5727	25.8494	24.3286	25.9261	27.3432	26.5207	26.8089	6	3	3	30	17.2	17.2	22.774	0	24.163	630000000	27	4443000	1310000	0	10070000	7024900	22940000	0	173060	5884.9	5538400	128860	865140	3	3	0	3	6	6	1	0	0	3	0
P51570	P51570	Galactokinase	GALK1	26.6483	24.5204	27.0661	26.577	27.4127	26.3875	26.453	24.5412	25.6109	24.6744	25.2333	26.0336	10	10	10	30.9	30.9	30.9	42.272	0	31.848	408470000	31	4539900	333810	2117900	5137100	7397100	1967100	71097	13345	0	803730	0	311440	6	4	3	5	8	3	0	0	0	1	0
P51571	P51571	Translocon-associated protein subunit delta	SSR4	28.3096	28.3391	28.0288	28.4313	28.3125	28.2489	26.0703	24.8759	24.9408	28.4473	26.7342	27.8117	4	4	4	30.6	30.6	30.6	18.998	0	21.255	1653700000	68	33975000	18460000	58051000	65077000	25028000	8678200	463300	15990	326120	19815000	535650	5822100	9	10	9	12	11	1	1	0	0	7	1
P51610	P51610	Host cell factor 1;HCF N-terminal chain 1;HCF N-terminal chain 2;HCF N-terminal chain 3;HCF N-terminal chain 4;HCF N-terminal chain 5;HCF N-terminal chain 6;HCF C-terminal chain 1;HCF C-terminal chain 2;HCF C-terminal chain 3;HCF C-terminal chain 4;HCF C-terminal chain 5;HCF C-terminal chain 6	HCFC1	28.1672	28.4584	28.6581	28.4388	27.3826	28.9591	25.5247	24.8869	28.1226	26.9059	25.7408	26.223	28	28	27	22.2	22.2	21.8	208.73	0	86.272	1773800000	119	2524300	1614300	4479800	5480900	804220	7958800	180580	58567	103580	350460	0	94771	21	18	23	26	5	19	0	0	0	5	1
P51648	P51648	Fatty aldehyde dehydrogenase	ALDH3A2	26.4241	26.1066	26.4099	27.1086	26.5735	26.2075	25.6718	24.9561	27.9012	27.0158	26.3054	26.2999	11	10	10	28.2	25.8	25.8	54.847	0	27.471	544560000	43	4459600	1967500	2882500	7689800	1644900	1200100	0	34007	224030	3831800	0	818410	8	7	5	8	4	0	0	0	1	7	0
P51659	P51659	Peroxisomal multifunctional enzyme type 2;(3R)-hydroxyacyl-CoA dehydrogenase;Enoyl-CoA hydratase 2	HSD17B4	27.0665	27.597	28.1053	28.6729	27.4139	26.7178	26.5619	27.2245	28.6787	27.7709	26.1385	27.1349	21	21	21	41.4	41.4	41.4	79.685	0	93.025	1305600000	100	2337900	1902300	8697900	11602000	1449500	1840400	180290	79880	392480	2379300	73124	151300	8	19	24	26	10	0	2	0	1	7	0
P51665	P51665	26S proteasome non-ATPase regulatory subunit 7	PSMD7	28.8554	29.3437	29.2389	29.049	28.9876	28.8961	24.9896	24.1714	26.0121	29.3829	30.0921	28.8945	14	14	14	60.2	60.2	60.2	37.025	0	104.69	3486300000	182	39267000	19160000	53852000	52641000	22114000	28013000	123580	0	0	7641400	2575200	7030900	25	25	34	25	18	25	1	0	0	10	6
P51858	P51858	Hepatoma-derived growth factor	HDGF	31.3824	31.5854	31.295	30.5892	31.078	30.9525	29.3841	30.3331	31.2672	31.1657	31.4417	30.3067	17	17	16	65	65	61.7	26.788	0	318.26	15074000000	399	148040000	93633000	232270000	114950000	62649000	150180000	733120	1501600	1061700	59642000	8074300	14010000	73	77	54	34	42	44	5	5	3	30	11
P51991	P51991	Heterogeneous nuclear ribonucleoprotein A3	HNRNPA3	29.5795	30.0325	30.2237	29.1657	29.2383	29.4935	29.4352	29.4957	31.5817	30.0046	29.971	29.2468	13	13	13	37	37	37	39.594	0	135.97	6474400000	231	52125000	34540000	97526000	45917000	26354000	39958000	752170	1358300	1940400	27349000	3007500	9929900	32	36	43	24	23	26	3	3	3	14	6
P52209	P52209	6-phosphogluconate dehydrogenase, decarboxylating	PGD	33.2477	33.3099	33.5435	33.1499	32.9989	33.427	31.4651	31.1163	31.2001	32.3087	31.5263	32.3411	29	29	29	76.8	76.8	76.8	53.139	0	323.31	52610000000	763	314820000	205400000	565420000	375560000	156990000	418410000	2350100	2805200	1416700	95387000	5720500	47800000	113	99	126	86	94	114	9	9	4	38	13
P52272	P52272	Heterogeneous nuclear ribonucleoprotein M	HNRNPM	28.2638	28.659	28.8861	29.247	27.7291	28.0862	28.7267	29.3059	31.2832	29.0979	29.5301	28.9788	31	31	31	53.7	53.7	53.7	77.515	0	119.12	3755600000	183	5339300	3387000	18694000	29061000	2252200	6943900	401960	480770	966710	7161100	881630	4337400	23	22	26	39	9	9	2	2	5	21	6
P52292	P52292	Importin subunit alpha-1	KPNA2	30.2424	30.0552	30.5571	30.6039	30.1534	30.6123	29.9091	29.9396	29.21	30.6334	28.9399	30.5916	22	22	22	75.8	75.8	75.8	57.861	0	323.31	8996600000	337	39813000	17437000	112390000	111010000	21362000	89117000	1340500	2457800	410390	36126000	1062800	17305000	42	33	55	48	36	51	6	7	1	30	3
P52294	P52294	Importin subunit alpha-5;Importin subunit alpha-5, N-terminally processed	KPNA1	26.7634	26.3551	27.3692	27.2882	26.8251	27.0932	26.3878	25.3436	27.2487	27.0655	26.2906	27.4658	15	8	8	41.3	26.8	26.8	60.221	0	152.84	803400000	85	5920500	900350	9284200	10038000	1782700	8887300	0	41166	263640	1663600	123770	1264500	10	9	14	19	8	14	0	0	1	4	0
P52306	P52306	Rap1 GTPase-GDP dissociation stimulator 1	RAP1GDS1	28.2484	27.611	28.0778	28.0891	27.8752	28.0385	25.5136	27.8667	24.1446	27.1965	24.7337	24.3493	21	21	21	52.6	52.6	52.6	66.316	0	99.903	1324300000	87	7288400	1992800	9984400	8538000	3684100	9431700	0	224950	7635.1	1504300	0	62296	18	6	15	23	8	13	0	1	0	3	0
P52434	P52434	DNA-directed RNA polymerases I, II, and III subunit RPABC3	POLR2H	26.9995	27.3714	26.9787	27.3362	26.7305	27.2095	25.5184	26.6153	26.5105	28.5039	25.6997	24.9789	6	6	6	61.3	61.3	61.3	17.143	0	21.374	1050100000	63	11707000	2540300	28471000	26583000	5705400	21976000	0	71946	88867	18401000	247750	882410	12	6	10	11	7	9	0	0	0	4	1
P52565	P52565	Rho GDP-dissociation inhibitor 1	ARHGDIA	31.8217	31.8882	32.0578	31.0437	31.6008	31.6089	28.9863	30.3578	30.7031	31.534	31.0506	30.9726	12	12	12	70.1	70.1	70.1	23.207	0	213.9	18570000000	365	444460000	249610000	610810000	307010000	271880000	510230000	2050300	3740400	2667700	167080000	19340000	63992000	64	48	59	31	42	45	3	2	0	33	7
P52569	P52569	Cationic amino acid transporter 2	SLC7A2	26.0823	25.8766	25.538	27.2779	27.0644	26.7725	27.0162	29.0984	28.4594	29.1755	25.6597	28.4648	10	10	9	17.9	17.9	16	71.672	0	51.226	1011600000	81	741500	736020	663980	6895200	2125400	4305000	77647	638980	344320	15753000	104340	5081500	3	6	6	12	6	7	1	2	0	19	1
P52594	P52594	Arf-GAP domain and FG repeat-containing protein 1	AGFG1	27.3858	27.0085	28.0584	26.7656	27.5994	27.852	26.1956	27.8307	27.0727	27.1822	25.244	27.3588	9	9	9	32	32	32	58.259	0	60.195	1165800000	65	8158200	3075900	19533000	10311000	4928800	15317000	0	296270	81104	4661800	151110	2060700	9	7	9	9	7	9	0	0	0	6	1
P52597	P52597	Heterogeneous nuclear ribonucleoprotein F;Heterogeneous nuclear ribonucleoprotein F, N-terminally processed	HNRNPF	30.4161	30.7981	30.198	30.6691	30.0588	30.2215	30.4796	30.0321	31.5847	30.3908	29.2998	30.1513	17	17	15	61	61	54.5	45.671	0	323.31	8972300000	183	88994000	63367000	109670000	138830000	25846000	90164000	2044400	2310400	4082000	45773000	2090300	24983000	17	20	27	27	8	22	4	8	5	13	5
P52732	P52732	Kinesin-like protein KIF11	KIF11	26.5162	25.9808	26.869	26.992	26.8206	26.3847	25.3338	25.8601	26.1702	26.3879	25.1093	26.1751	17	17	17	19.7	19.7	19.7	119.16	0	42.746	605320000	65	1550100	344310	1585000	2571600	990530	1520300	0	20476	11730	512490	0	65053	11	7	7	17	10	8	0	0	0	5	0
P52788	P52788	Spermine synthase	SMS	30.508	30.9156	30.2573	29.6337	29.6264	30.0379	29.1854	28.1477	28.6774	28.4291	27.8486	29.4947	16	16	16	69.4	69.4	69.4	41.268	0	323.31	5963400000	202	44648000	47345000	74004000	43135000	14557000	57875000	461680	289590	229310	8240000	577050	6809500	28	44	41	19	13	31	4	2	0	7	1
P52888	P52888	Thimet oligopeptidase	THOP1	29.0768	29.3868	29.1983	28.9845	29.1321	29.2158	26.5994	27.8656	25.626	28.8709	26.0737	29.152	24	24	24	41.9	41.9	41.9	78.839	0	153.13	3142400000	214	9367500	6590200	27404000	13735000	6259100	15788000	123900	134110	11021	4294200	50145	3532700	31	23	39	35	22	35	1	1	0	7	2
P52895	P52895	Aldo-keto reductase family 1 member C2	AKR1C2	30.9125	31.0603	31.0366	31.5106	30.9805	31.352	30.5135	29.7683	29.8495	30.7287	29.3464	30.279	22	18	6	74.6	69	25.7	36.735	0	273.89	13756000000	293	71305000	39762000	174320000	220720000	63936000	148160000	2587000	1903200	1546700	25514000	1575400	12920000	32	22	45	64	34	53	7	2	0	13	3
P52907	P52907	F-actin-capping protein subunit alpha-1	CAPZA1	32.2491	32.7686	32.6894	32.1476	32.2815	32.5855	31.8227	31.538	31.4111	31.8858	31.4982	31.8729	12	10	10	70.3	60.8	60.8	32.922	0	323.31	32515000000	634	311640000	205670000	679620000	357600000	212790000	480610000	10013000	8622800	3139700	136840000	11403000	83162000	74	91	106	62	66	93	10	10	0	45	11
P52943	P52943	Cysteine-rich protein 2	CRIP2	31.2176	31.0131	31.5367	31.4592	31.6096	32.0215	29.8493	29.4903	30.2237	30.7334	30.8289	30.8345	11	11	11	63.9	63.9	63.9	22.492	0	175.21	16743000000	314	204800000	83598000	449390000	362910000	200100000	422050000	2182300	2602300	1686700	66538000	10484000	54030000	49	30	45	40	34	48	3	4	1	21	7
P53004	P53004	Biliverdin reductase A	BLVRA	27.9658	27.9209	28.7861	28.4121	27.8771	28.5233	26.5482	27.4967	28.2282	27.6248	26.927	27.3217	11	11	11	46.6	46.6	46.6	33.428	0	57.123	1929200000	96	8304900	7183600	33957000	24437000	7084400	32824000	11104	207730	121320	4387400	0	2058200	11	12	18	16	11	17	0	0	0	4	0
P53041	P53041	Serine/threonine-protein phosphatase 5	PPP5C	29.0142	29.5909	29.3968	28.8123	28.4116	28.9752	26.9718	28.1857	28.2339	28.6589	27.9673	27.9099	22	22	22	53.1	53.1	53.1	56.878	0	178.61	3144700000	176	14961000	12430000	29051000	20622000	5557400	20142000	139390	183490	185670	7150500	513040	1376400	30	28	25	20	19	24	1	0	0	17	2
P53350	P53350	Serine/threonine-protein kinase PLK1	PLK1	27.8064	26.1606	28.2796	28.7973	27.5596	28.2332	25.4795	24.3501	24.8522	27.865	26.5602	27.3339	14	14	14	37.1	37.1	37.1	68.254	0	104.14	1572500000	100	3798500	306430	13522000	9993200	1503900	12088000	0	9870.2	14211	1478300	147490	817520	8	3	26	23	7	21	0	0	0	4	1
P53396	P53396	ATP-citrate synthase	ACLY	33.6474	33.4676	33.5766	33.4881	33.15	33.3228	32.0988	32.6629	32.4445	33.3746	31.7484	32.4898	65	65	65	65.8	65.8	65.8	120.84	0	323.31	67961000000	1534	177210000	84836000	282730000	237290000	81071000	191440000	1878000	3426600	1251500	65886000	2196900	22658000	207	195	269	193	145	216	22	25	7	96	17
P53582	P53582	Methionine aminopeptidase 1	METAP1	26.5649	26.0336	24.5476	26.2801	26.6065	25.3946	25.4698	25.8697	25.5795	24.5915	25.0763	26.5512	8	8	8	31.3	31.3	31.3	43.215	0	31.534	321680000	33	3305000	644270	0	4708000	1793200	897920	0	56104	33222	1062800	165230	737400	8	5	0	7	6	2	0	0	0	1	1
P53597	P53597	Succinyl-CoA ligase [ADP/GDP-forming] subunit alpha, mitochondrial	SUCLG1	27.1378	26.3217	25.6841	26.872	24.6451	26.4438	26.6633	25.999	25.6862	25.8917	27.6344	25.4249	4	4	4	15.9	15.9	15.9	36.249	0	29.325	566860000	29	12154000	946610	3197900	6905100	11140000	1555400	213510	88799	119720	942150	1759300	1467900	4	3	4	10	2	0	1	0	0	1	1
P53602	P53602	Diphosphomevalonate decarboxylase	MVD	26.3356	26.8215	26.8516	26.5354	25.1134	26.2805	25.9466	24.5252	25.0135	24.8078	26.2133	24.2304	8	8	8	37.5	37.5	37.5	43.404	0	45.889	363370000	25	2857400	2169000	8038400	2052700	90253	3823200	0	0	0	0	0	93597	3	7	7	3	0	4	0	0	0	0	0
P53618	P53618	Coatomer subunit beta	COPB1	29.5736	29.7295	29.6924	29.8779	29.3323	29.2052	25.1416	29.3356	28.5275	29.2765	27.9086	28.5375	35	35	35	48.3	48.3	48.3	107.14	0	173.43	4471700000	194	11500000	6139100	25095000	25551000	6158300	9744600	82686	399720	125940	5599300	149430	2614200	25	28	38	34	21	23	1	1	0	12	2
P53621	P53621	Coatomer subunit alpha;Xenin;Proxenin	COPA	30.5556	30.4611	30.7969	30.5776	30.0885	30.4793	28.5914	29.4803	28.5454	30.0861	26.6267	28.7549	49	49	49	52.5	52.5	52.5	138.34	0	282.92	8154500000	401	15149000	8242500	33678000	22381000	6304600	23047000	152130	224610	95150	6122500	75528	1021600	60	59	80	52	32	74	3	1	0	28	1
P53634	P53634	Dipeptidyl peptidase 1;Dipeptidyl peptidase 1 exclusion domain chain;Dipeptidyl peptidase 1 heavy chain;Dipeptidyl peptidase 1 light chain	CTSC	24.9105	25.1265	24.3125	26.4592	26.3419	26.2157	25.9719	25.6916	25.9636	25.4601	26.1334	25.1019	7	7	7	22	22	22	51.853	0	26.86	236110000	32	1503500	109230	456260	4075300	1512300	3563700	0	12052	11088	0	0	0	4	0	3	11	5	9	0	0	0	0	0
P53680	P53680	AP-2 complex subunit sigma	AP2S1	26.1738	26.033	26.3984	25.9499	26.4375	26.6505	25.7696	24.2074	24.3986	24.4638	26.4562	25.0888	5	5	5	32.4	32.4	32.4	17.018	0	8.888	346590000	31	7953600	3686500	18859000	7792700	6644700	12435000	0	84880	42881	266560	0	0	3	6	8	1	6	6	0	0	0	1	0
P53985	P53985	Monocarboxylate transporter 1	SLC16A1	31.9521	31.523	32.052	32.1038	31.801	32.2535	32.413	33.8753	32.5614	33.037	31.5055	32.7713	11	11	11	20.8	20.8	20.8	53.944	0	135.21	32549000000	302	225730000	87519000	531570000	339210000	153690000	417220000	15995000	40690000	7167200	303450000	17608000	185070000	44	25	27	34	46	43	9	15	2	17	7
P53990	P53990	IST1 homolog	IST1	28.3465	28.0141	28.0876	28.277	28.6293	28.1155	29.0667	28.8372	27.3704	29.9724	28.9302	30.4497	15	15	15	56.3	56.3	56.3	39.75	0	112.09	2125300000	119	20057000	7512700	10139000	19897000	19244000	20906000	1688800	1983500	295210	34428000	2725600	54332000	11	5	8	12	13	7	5	5	0	16	5
P53992	P53992	Protein transport protein Sec24C	SEC24C	28.2354	27.9313	28.1131	28.3772	27.441	28.1935	27.2211	28.0536	27.5566	27.1413	25.5119	26.7695	22	22	21	30.9	30.9	29.6	118.32	0	81.955	1492700000	122	5755600	2369300	8836600	10232000	2402600	5346000	40545	208390	122580	1394800	110010	498160	19	17	24	21	12	17	1	2	0	4	0
P53999	P53999	Activated RNA polymerase II transcriptional coactivator p15	SUB1	30.8596	31.0274	30.9771	30.2307	30.0037	30.5775	30.2524	30.2705	31.6912	31.1304	30.8759	30.5408	6	6	6	49.6	49.6	49.6	14.395	0	85.723	11825000000	180	348650000	203140000	655200000	291150000	154370000	356720000	7190300	3146700	8966100	213820000	18513000	104060000	24	22	28	20	20	28	2	0	3	11	4
P54136	P54136	Arginine--tRNA ligase, cytoplasmic	RARS	31.0668	30.9615	30.7842	31.3881	30.7701	30.8815	28.087	31.0305	29.637	30.7715	28.1842	30.4164	36	36	36	65.2	65.2	65.2	75.378	0	323.31	12288000000	513	48350000	22250000	57818000	98739000	22980000	52881000	210160	1217500	380680	21351000	445460	5490000	79	66	73	80	51	71	5	7	0	44	5
P54289;Q9NY47	P54289	Voltage-dependent calcium channel subunit alpha-2/delta-1;Voltage-dependent calcium channel subunit alpha-2-1;Voltage-dependent calcium channel subunit delta-1	CACNA2D1	31.6826	31.6262	31.9261	31.6518	31.5793	32.0394	32.1552	32.1339	31.8382	33.1421	32.2412	33.1452	41	41	41	49	49	49	124.57	0	323.31	27352000000	840	48762000	25808000	74532000	78483000	29154000	81077000	2556500	4115700	923770	92497000	5124800	54269000	87	95	81	87	71	86	19	26	5	102	23
P54577	P54577	Tyrosine--tRNA ligase, cytoplasmic;Tyrosine--tRNA ligase, cytoplasmic, N-terminally processed	YARS	30.6576	30.4596	30.9981	31.063	30.6999	30.8467	30.658	29.2605	31.2188	30.8132	30.7855	30.8929	38	38	38	75	75	75	59.143	0	188.59	12136000000	476	42297000	15860000	74240000	77180000	24678000	43675000	1288000	602730	1109200	29325000	1845700	15895000	74	46	65	49	58	64	10	0	2	46	10
P54578	P54578	Ubiquitin carboxyl-terminal hydrolase 14	USP14	30.3688	29.996	30.2294	30.1829	29.7907	30.4532	27.753	29.7347	28.5817	30.1366	28.2349	30.0141	23	23	23	64.2	64.2	64.2	56.068	0	285.36	7000800000	301	47330000	16771000	61434000	50922000	15611000	64447000	323760	1340700	146540	13669000	580630	7456000	54	36	40	40	26	61	1	0	0	20	3
P54687	P54687	Branched-chain-amino-acid aminotransferase, cytosolic	BCAT1	28.435	28.4837	28.3015	27.7561	27.2678	28.03	25.9286	27.5413	24.772	28.3495	25.0531	28.3068	12	12	12	38.6	38.6	38.6	42.966	0	72.489	1563300000	128	19735000	9228300	21961000	8392500	4071200	14663000	0	110390	15831	5729800	0	2945100	22	19	31	13	10	13	0	0	0	12	0
P54709	P54709	Sodium/potassium-transporting ATPase subunit beta-3	ATP1B3	31.6358	31.9262	31.7725	32.0611	31.8845	32.3318	32.2284	32.7859	31.7155	33.1146	31.5052	32.198	14	14	14	58.1	58.1	58.1	31.512	0	196.24	29548000000	533	243330000	135600000	392760000	490960000	192670000	449820000	13259000	25044000	4575800	370160000	12380000	131800000	59	58	50	55	46	80	10	17	4	63	11
P54727	P54727	UV excision repair protein RAD23 homolog B	RAD23B	27.1194	26.2691	28.1317	27.4455	27.4762	27.4213	26.0952	29.3612	27.2323	27.6751	24.5299	28.0749	11	11	8	36.9	36.9	30.6	43.171	0	86.765	1191600000	84	14480000	3537600	25942000	20898000	3903100	11064000	486130	2154200	426550	6366000	0	2407700	10	12	12	15	8	10	2	2	1	8	0
P54756	P54756	Ephrin type-A receptor 5	EPHA5	25.2434	24.3974	25.2834	26.2011	25.8439	25.594	26.8401	25.8171	25.6546	26.9986	25.6764	26.262	10	8	5	13.7	12	7.9	114.8	0	38.566	316240000	40	409790	84002	541260	1394800	771330	894340	78083	65016	6123.8	935410	0	676090	5	2	3	6	7	5	2	0	0	2	0
P54760;P54753;P29322;Q06187	P54760	Ephrin type-B receptor 4	EPHB4	27.9916	27.1799	27.7365	28.0604	27.8015	27.9055	27.5587	28.9245	26.9865	28.6341	25.6665	28.0287	25	23	22	40.8	38.9	37.9	108.27	0	107.08	1744400000	145	3805000	839270	7741200	6122800	1807800	6786800	84806	310010	28444	3968800	0	807960	22	11	15	17	16	31	3	5	0	17	0
P54819	P54819	Adenylate kinase 2, mitochondrial;Adenylate kinase 2, mitochondrial, N-terminally processed	AK2	29.3693	30.3376	29.4803	28.5192	28.4654	29.1819	24.2638	26.7599	27.2828	24.4374	27.5787	27.4346	13	13	13	67.8	67.8	67.8	26.477	0	74.008	3022000000	123	31360000	31084000	66049000	22125000	8861700	53417000	64608	81552	200620	494500	552190	1566900	24	24	27	12	7	26	0	0	0	0	1
P54852	P54852	Epithelial membrane protein 3	EMP3	28.6055	29.0342	29.7295	29.4724	28.1601	29.6752	25.4338	29.2036	29.0404	29.8023	26.5757	29.6573	3	3	3	23.3	23.3	23.3	18.429	0	44.616	4016300000	98	51390000	40643000	155040000	154310000	25390000	128160000	937570	1702000	2241600	79035000	1845800	28700000	8	8	12	11	13	18	1	3	0	12	2
P54886	P54886	Delta-1-pyrroline-5-carboxylate synthase;Glutamate 5-kinase;Gamma-glutamyl phosphate reductase	ALDH18A1	26.3933	25.903	26.8163	26.0689	24.0005	26.3442	25.7452	26.099	28.8558	26.7819	26.1329	27.325	15	15	15	27.4	27.4	27.4	87.301	0	57.362	596110000	58	2413100	329140	3948200	2470600	0	1121200	0	107850	225610	1987100	215790	428320	11	3	13	11	1	3	0	2	2	5	1
P54920;Q9H115	P54920	Alpha-soluble NSF attachment protein	NAPA	30.3899	30.2742	30.4505	30.1359	29.7714	30.4594	26.3786	30.0249	28.7728	29.3856	25.7313	29.2904	18	18	18	73.2	73.2	73.2	33.232	0	148.91	6891800000	268	70757000	16815000	103700000	71329000	30843000	67709000	0	1287100	280560	13158000	0	7001300	50	35	46	36	33	42	0	1	0	10	0
P55010	P55010	Eukaryotic translation initiation factor 5	EIF5	29.9946	29.7162	29.1681	29.7559	29.3144	29.5663	26.3055	28.4645	28.2325	29.2237	29.4055	29.5355	17	17	17	47.3	47.3	47.3	49.222	0	64.383	4421900000	149	34640000	15204000	34747000	43822000	14293000	34149000	234460	821360	258810	14300000	1222100	7304400	22	19	16	26	14	20	1	1	1	12	3
P55011	P55011	Solute carrier family 12 member 2	SLC12A2	27.8771	28.1878	28.5828	27.8768	27.8242	28.9582	29.4063	29.29	29.4682	29.2184	28.9838	29.249	26	26	26	30.8	30.8	30.8	131.45	0	138.75	2533600000	207	4271000	2378700	9003000	6524900	2023000	12069000	445560	694180	285520	8742900	617210	3617900	21	22	25	26	19	33	5	3	1	24	3
P55036	P55036	26S proteasome non-ATPase regulatory subunit 4	PSMD4	28.9572	29.0496	28.9656	28.8974	28.7178	29.0928	28.3233	29.0497	29.2395	29.2769	29.5576	29.158	11	11	9	41.6	41.6	34.2	40.736	0	161.87	3454100000	178	26603000	14842000	53777000	55803000	10423000	38669000	598410	1154800	735900	25064000	4037600	15010000	23	20	22	23	16	18	3	2	3	19	6
P55039	P55039	Developmentally-regulated GTP-binding protein 2	DRG2	25.8327	24.554	26.0228	26.074	25.984	25.9175	26.6794	24.9467	25.4613	26.2845	25.0098	24.0378	7	7	7	29.9	29.9	29.9	40.746	0	33.033	318780000	29	1354600	300940	3293300	6470300	777030	1262900	0	31542	11507	1589700	88214	0	4	1	8	10	2	2	0	0	0	1	1
P55060	P55060	Exportin-2	CSE1L	32.5987	31.919	32.2863	32.6671	32.082	32.4416	30.2021	31.3935	31.8725	32.4872	29.5875	30.8162	47	47	47	61.3	61.3	61.3	110.42	0	323.31	27961000000	751	74166000	21962000	106540000	121710000	31072000	90157000	548430	1781400	3612700	74447000	519510	11191000	111	82	123	109	85	117	7	13	4	55	5
P55072	P55072	Transitional endoplasmic reticulum ATPase	VCP	34.0595	34.3817	34.1836	33.7691	33.685	34.0323	33.1894	33.4853	33.1746	33.7613	33.9223	33.4288	61	61	61	81.5	81.5	81.5	89.321	0	323.31	103310000000	1820	292920000	217980000	572510000	377830000	164620000	435200000	5153300	7583600	2844000	137650000	14842000	66657000	259	254	279	169	183	245	32	42	12	139	56
P55145	P55145	Mesencephalic astrocyte-derived neurotrophic factor	MANF	26.9573	26.8896	26.79	27.3862	26.6302	27.0462	27.7621	27.9513	28.5715	26.8569	28.2678	27.3135	6	6	6	37.9	37.9	37.9	20.7	0	20.162	972050000	60	18247000	2203700	11829000	34946000	6723900	8565800	815790	1188400	1068600	4238200	2052100	5327300	10	4	4	12	6	5	2	1	0	3	4
P55209	P55209	Nucleosome assembly protein 1-like 1	NAP1L1	31.5734	31.6058	30.9567	31.4682	31.4082	31.0929	30.5802	30.7227	30.6319	31.5453	30.3448	31.4393	15	13	13	63.7	60.9	60.9	45.374	0	323.31	16286000000	343	172360000	98904000	197300000	254770000	90613000	207880000	2412100	3532200	1512900	73073000	3496800	57464000	36	39	39	35	30	42	6	12	4	42	10
P55263	P55263	Adenosine kinase	ADK	29.7301	30.0761	29.3765	29.9309	29.3752	29.8047	28.7316	29.8384	29.8917	29.314	29.3989	29.4114	18	18	18	64.9	64.9	64.9	40.545	0	260.76	5027500000	218	29678000	17287000	46176000	51617000	14122000	46831000	375680	2410900	896520	8620100	1213800	9294100	31	29	30	29	24	35	2	4	1	12	3
P55265	P55265	Double-stranded RNA-specific adenosine deaminase	ADAR	26.1337	26.3377	26.6101	26.6614	25.3814	26.0421	26.5423	26.1986	28.2556	25.6653	25.5076	24.961	12	12	12	14.1	14.1	14.1	136.06	0	41.632	398460000	45	674550	352470	1390100	2157000	121520	584930	0	57879	155120	192970	0	88240	10	7	2	12	2	6	0	0	1	4	0
P55290	P55290	Cadherin-13	CDH13	30.5657	30.8471	30.1622	30.1112	29.3597	29.9091	30.957	31.7749	30.4898	31.8297	31.8998	31.7509	20	20	20	35.3	35.3	35.3	78.286	0	171.41	10434000000	299	40784000	29300000	59166000	40049000	7595500	38182000	2397600	5199300	420260	52776000	9230300	40976000	27	40	24	26	10	23	8	5	2	31	21
P55327	P55327	Tumor protein D52	TPD52	27.6972	27.6059	27.4196	27.6242	27.6161	27.981	27.17	27.7097	25.9555	24.5557	26.2707	26.6122	7	7	7	53.6	53.6	53.6	24.327	0	48.181	1104600000	89	22115000	10636000	18967000	35887000	11960000	20778000	325860	438870	104330	426590	0	1094700	15	16	9	19	13	9	2	1	0	2	0
P55735	P55735	Protein SEC13 homolog	SEC13	28.9805	28.8968	29.2417	29.2683	28.6463	29.0741	28.834	29.5205	28.3219	28.5713	28.108	28.3595	9	9	9	49.7	49.7	49.7	35.54	0	123.57	3471400000	160	41191000	15912000	72773000	48603000	22232000	46620000	717120	1407900	492830	10661000	828360	5594100	24	16	24	14	21	22	3	6	0	13	1
P55769	P55769	NHP2-like protein 1;NHP2-like protein 1, N-terminally processed	NHP2L1	27.838	28.0081	28.4832	28.2429	27.537	27.7895	25.4967	27.8121	28.1295	27.2852	28.9054	25.774	5	5	5	55.5	55.5	55.5	14.173	0	46.976	1668100000	47	27404000	15701000	61685000	47313000	15242000	20450000	606480	736850	529600	13637000	3895800	1306400	11	3	7	7	6	6	1	0	0	3	2
P55786;A6NEC2	P55786	Puromycin-sensitive aminopeptidase	NPEPPS	31.1396	31.3835	31.2938	30.9606	30.9986	31.3942	28.6997	30.1294	29.9964	31.5019	29.4163	30.7072	51	51	51	61.7	61.7	61.7	103.28	0	323.31	14486000000	529	31440000	20648000	82142000	45853000	22420000	65512000	265840	572890	240730	26040000	770680	5896800	76	64	88	55	54	83	6	3	0	48	4
P55809;Q9BYC2	P55809	Succinyl-CoA:3-ketoacid coenzyme A transferase 1, mitochondrial	OXCT1	29.2078	29.5388	29.9401	30.0373	28.9966	29.4111	29.2102	28.1907	30.4842	29.0838	28.434	29.1274	17	17	17	47.1	47.1	47.1	56.157	0	314.62	4879400000	242	15480000	13059000	43539000	60409000	7654900	34130000	729110	513350	1395200	10958000	480630	6827400	30	31	29	40	22	33	5	1	4	16	3
P55884	P55884	Eukaryotic translation initiation factor 3 subunit B	EIF3B	30.2171	30.5813	30.5125	30.0083	29.8796	30.351	30.1852	31.2044	30.9559	30.3298	29.1775	30.3746	37	37	37	66.2	66.2	66.2	92.48	0	222.06	9023600000	471	31031000	21746000	55303000	53052000	15819000	45098000	1133800	1599100	758530	14708000	1065400	9342100	58	66	75	59	51	66	8	10	4	24	5
P56192	P56192	Methionine--tRNA ligase, cytoplasmic	MARS	30.1519	29.8094	30.1538	31.0134	30.3533	30.25	27.0978	29.8081	28.9514	29.857	27.1715	28.6865	34	34	34	49.8	49.8	49.8	101.11	0	323.31	7387700000	355	23076000	8593200	37345000	58313000	12332000	29034000	103410	644210	279360	8324300	232260	1910600	41	34	71	76	31	60	2	1	0	26	3
P56199	P56199	Integrin alpha-1	ITGA1	30.9181	30.8223	31.0454	31.2968	31.11	31.2289	31.2203	31.477	31.4639	32.0361	30.0909	31.9275	32	32	32	32.6	32.6	32.6	130.85	0	323.31	15038000000	423	21101000	13223000	51527000	44657000	22135000	50195000	946570	2598700	1004500	36557000	1048200	23541000	42	39	58	44	38	61	8	13	1	43	4
P56537	P56537	Eukaryotic translation initiation factor 6	EIF6	29.5252	29.4141	30.3222	29.0664	28.7058	29.6591	28.5121	27.7734	28.2693	29.3652	28.8078	28.7425	7	7	7	56.7	56.7	56.7	26.599	0	247.82	5002400000	116	69811000	23346000	225850000	89247000	15435000	85718000	866630	531750	389140	33715000	1934100	8973100	18	11	23	19	6	19	3	0	0	7	3
P57088	P57088	Transmembrane protein 33	TMEM33	27.2043	26.2535	27.3574	27.6965	24.9951	24.5757	26.7672	25.9633	26.7183	27.1891	25.8565	26.2433	5	5	5	20.6	20.6	20.6	27.978	0	17.496	595590000	30	5547300	1282700	15596000	20319000	2503100	1977800	422980	816260	542010	3364600	0	1773300	2	2	5	8	3	1	1	0	0	5	0
P58107	P58107	Epiplakin	EPPK1	30.1501	29.5619	30.4371	31.2457	31.5309	30.4496	28.0699	27.5533	29.8625	29.3885	26.6291	29.6435	93	86	86	60.3	53.1	53.1	555.65	0	323.31	8755400000	522	3291200	882480	5951900	9170500	5947800	5414000	34469	18965	46124	806730	3673.5	503320	74	32	80	97	106	75	4	0	1	27	0
P59998	P59998	Actin-related protein 2/3 complex subunit 4	ARPC4	30.4789	30.2037	30.4155	30.9359	30.683	30.426	29.6562	29.6392	29.0609	30.0743	29.7983	30.0661	7	7	7	49.4	49.4	49.4	19.667	0	100.69	8912800000	175	145320000	58734000	239860000	181560000	87963000	174090000	2440800	1783500	1019100	64070000	3521600	29950000	26	22	22	19	23	23	3	0	1	12	4
P60033	P60033	CD81 antigen	CD81	31.5808	30.5701	30.8785	31.2259	31.646	31.353	30.1179	30.5441	29.2571	30.4472	29.1813	30.6605	4	4	4	28.4	28.4	28.4	25.809	0	323.31	13026000000	157	304550000	93002000	173370000	345070000	247680000	328300000	2255300	3288400	715090	72152000	4232600	53581000	14	11	17	16	13	28	2	5	1	18	5
P60174	P60174	Triosephosphate isomerase	TPI1	35.5742	35.746	35.3335	34.54	35.0505	35.2752	34.7166	34.5864	34.5968	34.2954	34.7465	34.7116	19	19	19	75.2	75.2	75.2	30.791	0	323.31	227780000000	1370	1833800000	1278200000	2792400000	1373500000	955000000	2153800000	37883000	41208000	15662000	474520000	60308000	372590000	181	199	198	105	126	172	27	39	14	123	44
P60228	P60228	Eukaryotic translation initiation factor 3 subunit E	EIF3E	29.9664	30.4307	30.2289	30.4685	29.7288	30.4183	29.7819	28.4647	30.263	30.2416	29.5256	29.8655	26	26	26	70.8	70.8	70.8	52.22	0	235.92	7325000000	328	30060000	18124000	48155000	62919000	18242000	48671000	573990	1429300	866140	24117000	1034100	7415400	47	32	44	45	35	48	6	1	1	30	5
P60660	P60660	Myosin light polypeptide 6	MYL6	29.3253	29.0171	28.4739	29.0429	28.8267	28.8652	28.0568	28.8022	29.5388	28.5995	27.8644	29.0943	7	7	5	54.3	54.3	38.4	16.93	0	37.701	3242600000	114	55031000	17209000	46783000	86378000	30571000	52760000	924860	814440	1225100	18711000	1175300	12681000	15	17	11	19	13	11	4	0	0	9	2
P60842	P60842	Eukaryotic initiation factor 4A-I	EIF4A1	32.6977	32.2514	32.6997	32.5409	32.5739	32.227	32.1622	33.1224	33.1793	32.5286	31.8418	31.6814	32	32	19	77.3	77.3	53	46.153	0	323.31	41340000000	808	256050000	118310000	484350000	349360000	141840000	244570000	3886000	12375000	6926900	132760000	6418400	40551000	110	94	130	94	90	104	15	16	9	57	22
P60866	P60866	40S ribosomal protein S20	RPS20	29.9234	30.0933	29.1337	29.8924	29.2869	29.4651	30.5966	31.9422	31.4971	31.132	30.9025	30.6323	4	4	4	26.1	26.1	26.1	13.373	0	16.816	7922900000	165	187080000	106400000	182530000	324080000	87734000	215590000	6951900	37381000	7162900	290750000	30338000	108570000	17	15	19	16	18	21	4	6	2	15	10
P60891	P60891	Ribose-phosphate pyrophosphokinase 1	PRPS1	29.96	29.7393	30.3616	30.3378	30.016	29.9981	29.1861	31.2071	30.1812	29.9959	26.1704	30.2026	13	13	5	55	55	20.4	34.834	0	134.48	6465800000	199	49741000	31888000	91185000	90344000	23565000	59102000	731490	7202000	1367000	27203000	82986	21701000	25	16	27	27	17	28	3	7	3	15	1
P60900	P60900	Proteasome subunit alpha type-6	PSMA6	30.5763	31.1986	30.7857	30.3508	30.5686	31.0357	30.4831	30.8089	30.7034	30.9467	31.34	30.9448	13	13	13	66.7	66.7	66.7	27.399	0	160.05	11828000000	283	102640000	76191000	179270000	71517000	65049000	96865000	2477300	3158300	1604900	65005000	6756300	25223000	39	35	45	20	25	40	6	6	2	29	6
P60903	P60903	Protein S100-A10	S100A10	29.5967	29.3852	27.0573	29.7193	31.0041	28.9208	25.3292	27.9914	24.6532	23.927	26.9221	25.4543	2	2	2	27.8	27.8	27.8	11.203	0	8.7881	3015200000	102	91379000	39153000	41805000	168770000	275800000	71310000	5817500	8473900	2664100	28375000	1682800	18578000	15	12	15	17	7	15	3	4	1	7	2
P60953;P17081;Q9H4E5	P60953	Cell division control protein 42 homolog	CDC42	32.8877	32.7226	32.5224	33.0256	32.7459	32.8024	32.4144	32.111	31.0879	32.5128	31.9311	33.1603	10	10	9	68.6	68.6	62.8	21.258	0	175.94	38825000000	439	621630000	311990000	682490000	706190000	411280000	781560000	20770000	24360000	3406500	397520000	24860000	327790000	57	45	59	41	43	66	11	15	4	25	12
P60981	P60981	Destrin	DSTN	32.82	32.9024	32.8166	32.7769	32.6808	33.126	32.5361	31.763	29.6719	31.8126	32.3684	32.5738	13	12	12	76.4	72.1	72.1	18.506	0	256.28	43561000000	459	602210000	308140000	793560000	629670000	370160000	857460000	13829000	12395000	1093900	218060000	12967000	140580000	79	58	60	48	71	68	6	8	3	21	5
P60983;O60234	P60983	Glia maturation factor beta	GMFB	28.6136	28.8025	28.1369	27.7965	27.9457	28.9075	26.3437	24.4045	26.2491	25.1361	25.9732	25.0007	11	11	11	73.2	73.2	73.2	16.713	0	66.086	1588400000	56	40691000	12559000	40351000	27985000	8237000	42709000	0	0	77682	804780	0	3077900	10	8	8	9	5	13	0	0	0	1	1
P61006	P61006	Ras-related protein Rab-8A	RAB8A	29.5166	29.8032	29.2864	28.886	29.3119	29.3358	31.0068	31.6575	31.829	30.4379	25.9505	30.2333	11	9	6	50.2	41.5	27.1	23.668	0	165.12	5671500000	166	64718000	25027000	93471000	35272000	18104000	74911000	5951200	12014000	4661900	56064000	1256300	44819000	24	28	20	9	12	22	5	6	2	16	1
P61011	P61011	Signal recognition particle 54 kDa protein	SRP54	27.5263	27.7509	27.9425	28.6028	27.3727	27.9972	24.4038	26.2418	27.5487	27.3845	27.3556	25.355	18	18	18	48.4	48.4	48.4	55.704	0	168.98	1401000000	80	2150200	3638100	9904600	15954000	1910400	10500000	0	66071	46625	2149400	170600	211800	7	8	15	16	6	19	0	1	0	5	2
P61019	P61019	Ras-related protein Rab-2A	RAB2A	29.4693	29.6351	29.4687	29.4896	29.4554	30.1102	29.9064	30.1272	29.8831	30.4299	30.5484	30.108	14	14	8	67	67	39.2	23.545	0	96.807	6051100000	189	47242000	32111000	57086000	86918000	16923000	90659000	1957700	2389700	1343700	62998000	6347400	26248000	24	21	15	20	14	25	6	6	1	22	6
P61020	P61020	Ras-related protein Rab-5B	RAB5B	26.6922	27.2859	27.5831	26.803	27.5125	24.0873	26.1485	26.8307	26.3818	27.5178	25.4866	24.1271	8	5	5	54.4	39.5	39.5	23.707	0	19.215	691090000	39	7376600	4012800	13191000	14147000	12100000	4258400	0	425910	231310	5528400	0	1554500	2	7	3	10	9	2	0	1	1	2	0
P61026;P59190	P61026	Ras-related protein Rab-10	RAB10	31.2254	30.1045	30.7227	30.9002	31.2826	31.0967	31.4018	32.3868	32.3032	31.7853	30.394	31.7491	10	9	8	46	40.5	37	22.541	0	178.15	12041000000	208	125520000	39829000	173750000	106810000	83812000	141980000	7012400	32771000	9247300	113080000	5963400	86409000	30	18	26	24	21	29	4	7	3	18	4
P61073	P61073	C-X-C chemokine receptor type 4	CXCR4	30.2064	29.6115	31.042	29.0001	30.2036	30.5243	31.5828	34.1308	32.4126	31.2779	30.5301	32.5886	6	6	6	19.6	19.6	19.6	39.745	0	323.31	11799000000	155	100460000	54432000	306550000	77100000	47362000	115240000	13613000	82536000	11674000	133670000	9991000	227260000	17	21	14	19	12	14	6	11	6	13	4
P61081	P61081	NEDD8-conjugating enzyme Ubc12	UBE2M	30.3028	29.7609	28.9578	29.5564	29.2597	29.3576	27.4988	29.2662	29.8794	29.4273	28.9743	29.3847	9	9	9	54.1	54.1	54.1	20.9	0	87.375	4957100000	131	96132000	35254000	105900000	71197000	19076000	67373000	319410	897730	1139600	33914000	1326400	18117000	25	21	13	18	11	13	1	1	1	14	1
P61086	P61086	Ubiquitin-conjugating enzyme E2 K	UBE2K	29.2361	29.4647	29.6363	28.7771	28.4969	29.6032	26.9802	25.6339	27.6682	28.2964	25.8381	27.1458	14	14	14	81.5	81.5	81.5	22.406	0	87.703	3065100000	139	42412000	24004000	83067000	34129000	10387000	54792000	80289	24792	287640	4781900	145180	1316200	28	33	23	11	13	19	0	0	0	6	1
P61088;Q5JXB2	P61088;Q5JXB2	Ubiquitin-conjugating enzyme E2 N;Putative ubiquitin-conjugating enzyme E2 N-like	UBE2N;UBE2NL	29.9473	29.3819	28.9036	29.069	28.6478	29.0109	25.3593	24.7824	30.1081	26.929	26.3294	27.7188	8	8	8	70.4	70.4	70.4	17.138	0	57.101	3403100000	93	73221000	25962000	84951000	68806000	11928000	68010000	0	1144500	1956600	1864100	0	2466700	18	11	13	11	8	18	0	1	1	4	0
P61106	P61106	Ras-related protein Rab-14	RAB14	30.786	31.1335	31.0612	30.8218	30.8315	31.1913	31.1784	30.6999	31.0803	31.4881	30.7736	30.8459	15	15	15	82.3	82.3	82.3	23.897	0	184.97	13831000000	331	107900000	63094000	170230000	133320000	62033000	172160000	4750900	4066100	1628300	99373000	6305500	39536000	47	37	44	29	34	49	10	4	1	27	10
P61158;Q9P1U1;Q9C0K3	P61158	Actin-related protein 3	ACTR3	32.5697	32.7346	32.9659	32.5218	32.389	32.9876	31.9681	31.9119	32.1493	32.3435	32.3955	32.3847	26	26	26	73.4	73.4	73.4	47.371	0	323.31	43407000000	700	215710000	124100000	549960000	415190000	125630000	439120000	5705700	4295300	2134800	99302000	15800000	70080000	94	78	115	66	74	108	14	10	5	45	20
P61160	P61160	Actin-related protein 2	ACTR2	30.6762	30.9972	31.2573	31.0055	30.6839	31.0603	30.8962	30.6836	30.983	31.0471	30.9877	30.7253	16	16	16	55.6	55.6	55.6	44.76	0	263.13	15022000000	456	133280000	70874000	276280000	210320000	70126000	245470000	3890700	2906300	1469100	90222000	9700600	41015000	61	59	66	60	45	83	5	3	0	19	12
P61163	P61163	Alpha-centractin	ACTR1A	29.8152	30.2556	30.2136	30.1061	29.8499	30.3065	28.0156	28.4534	28.549	28.8234	28.271	29.2071	14	14	5	51.3	51.3	24.5	42.613	0	98.561	5807800000	183	28821000	19824000	77796000	67843000	19038000	57760000	353170	781940	640190	10671000	794910	6068700	11	24	41	27	17	29	2	2	0	11	3
P61201	P61201	COP9 signalosome complex subunit 2	COPS2	29.039	28.5279	29.2511	29.1343	28.2754	29.5746	25.5517	29.7979	28.2343	28.3214	26.0523	28.6924	21	21	21	57.1	57.1	57.1	51.596	0	252.42	3054300000	173	20598000	5771900	40122000	23713000	6696600	33649000	117770	1449700	417340	7819300	235830	4850300	32	19	28	22	16	34	1	2	0	8	1
P61221	P61221	ATP-binding cassette sub-family E member 1	ABCE1	30.2341	30.0719	30.4749	30.3029	29.8708	30.6074	25.8146	28.4646	29.6581	29.761	28.0904	28.9289	25	25	25	50.4	50.4	50.4	67.314	0	323.31	6751100000	262	28157000	15982000	58210000	48033000	10862000	42206000	65807	377720	486220	14972000	540680	5143500	39	37	52	33	23	41	1	1	2	22	2
P61224;A6NIZ1	P61224;A6NIZ1	Ras-related protein Rap-1b;Ras-related protein Rap-1b-like protein	RAP1B	32.9047	32.7428	32.8311	33.0926	33.1218	33.5217	32.7324	33.5171	32.1765	33.2073	32.7583	33.5297	14	14	4	82.1	82.1	29.3	20.825	0	323.31	60112000000	709	612780000	349430000	1008400000	1182100000	462680000	1409000000	19974000	33960000	7074400	528570000	38814000	358450000	84	93	81	52	78	111	17	18	5	50	23
P61225	P61225	Ras-related protein Rap-2b	RAP2B	28.4945	28.4071	28.444	28.2183	28.2288	28.5468	28.6003	28.9523	28.5216	28.9099	25.6735	28.3466	9	5	5	62.8	36.6	36.6	20.504	0	69.411	2408400000	102	29000000	16921000	48008000	30169000	15659000	43443000	1232000	522030	263880	23555000	298840	9872800	9	8	20	8	13	14	3	1	0	10	1
P61247	P61247	40S ribosomal protein S3a	RPS3A	31.3999	31.7544	31.5009	32.4126	31.5146	31.4792	31.8349	32.5682	32.9796	32.1608	31.8941	32.2825	18	18	18	63.6	63.6	63.6	29.945	0	238.66	24812000000	532	131130000	93994000	201980000	426430000	109910000	207410000	7774700	27595000	11577000	129320000	9998100	102400000	70	74	58	65	64	55	12	14	6	41	11
P61289	P61289	Proteasome activator complex subunit 3	PSME3	28.2059	28.4904	28.3583	28.107	27.1655	28.1738	26.6713	25.2703	27.059	27.9591	25.5962	26.9944	10	10	10	34.3	34.3	34.3	29.506	0	37.284	1663400000	86	15455000	6232000	47642000	19977000	3577600	23875000	0	0	51203	8394700	230550	2522300	18	10	15	8	6	13	0	0	0	6	1
P61313	P61313	60S ribosomal protein L15	RPL15	30.5722	30.3407	30.4415	30.9571	30.6756	30.5275	29.6445	32.0205	32.4384	30.5779	30.0987	30.1603	10	10	10	40.7	40.7	40.7	24.146	0	33.022	12566000000	180	167850000	61088000	245480000	292240000	62227000	168550000	1926200	8243100	9107100	77570000	6224600	41844000	26	27	26	24	21	22	4	4	2	8	2
P61353	P61353	60S ribosomal protein L27	RPL27	29.2897	29.4151	30.2103	30.4137	29.6404	30.3359	29.7226	30.8061	28.3847	29.8921	29.7319	30.062	6	6	6	44.9	44.9	44.9	15.798	0	29.735	6992300000	145	83883000	26669000	245660000	360590000	93775000	177140000	4375900	11464000	962190	110440000	8835600	41586000	14	13	16	21	16	28	3	4	0	14	3
P61586	P61586	Transforming protein RhoA	RHOA	32.6224	32.4118	32.6366	32.2281	32.516	32.7614	31.8177	32.9116	31.1389	32.4978	31.762	32.5207	13	13	6	76.2	76.2	33.7	21.768	0	275.21	36425000000	564	695910000	274010000	930800000	658320000	451980000	829550000	14536000	34171000	4161500	411030000	26767000	221920000	85	60	58	55	71	70	12	17	2	42	17
P61604	P61604	10 kDa heat shock protein, mitochondrial	HSPE1	31.071	30.3948	31.1179	31.4239	30.5776	31.1458	31.4315	31.6158	33.0639	29.6186	31.2859	30.2772	6	6	6	54.9	54.9	54.9	10.932	0	18.584	15663000000	180	276140000	87947000	502300000	451180000	118910000	339890000	14288000	13022000	23357000	48684000	21899000	60207000	25	22	25	17	25	34	4	4	2	6	5
P61758	P61758	Prefoldin subunit 3	VBP1	29.1652	28.9484	28.6228	29.1334	28.5616	29.1185	27.2121	28.7606	26.5094	29.2532	25.0153	24.3772	12	12	12	65	65	65	22.626	0	97.649	2738900000	106	31655000	17608000	33775000	41099000	15700000	26189000	348890	582630	47905	13138000	0	2453300	18	18	14	17	16	12	1	0	0	7	0
P61764	P61764	Syntaxin-binding protein 1	STXBP1	28.7873	28.9166	29.6769	29.224	28.8783	29.8914	27.2668	29.5862	29.1716	29.8245	26.4136	28.9342	21	21	21	50	50	50	67.568	0	127.41	4397100000	203	10798000	5658600	31324000	34986000	11035000	32387000	158010	767110	340380	11247000	130740	3011000	23	23	33	25	23	33	2	5	2	18	1
P61769	P61769	Beta-2-microglobulin;Beta-2-microglobulin form pI 5.3	B2M	27.9077	24.3267	27.7851	27.9334	25.3394	29.2739	28.965	30.3504	28.9536	28.0328	26.2697	29.4719	3	3	3	35.3	35.3	35.3	13.714	0	41.743	2104100000	36	8234300	1410100	37313000	151660000	10532000	84941000	2723100	10266000	3414300	17917000	1617100	20654000	0	1	4	10	1	4	2	4	1	4	1
P61803	P61803	Dolichyl-diphosphooligosaccharide--protein glycosyltransferase subunit DAD1	DAD1	26.5892	26.0239	26.5585	26.7758	23.9931	24.3164	26.7282	24.24	24.647	27.1766	25.8125	26.2719	3	3	3	28.3	28.3	28.3	12.497	0	15.177	469900000	29	15144000	4783100	21976000	24443000	2288500	5178200	458500	279920	82989	17234000	0	2111400	6	3	3	4	1	2	1	1	0	5	0
P61916	P61916	Epididymal secretory protein E1	NPC2	28.2653	27.6409	27.4556	27.2896	27.0243	26.4076	25.8321	24.0356	25.8969	25.6707	25.4532	24.5307	6	6	6	50.3	50.3	50.3	16.57	0	35.385	805270000	40	19327000	4805300	27447000	16869000	5343800	5344500	363790	0	0	0	754260	272700	11	7	4	8	5	4	0	0	0	0	0
P61978	P61978	Heterogeneous nuclear ribonucleoprotein K	HNRNPK	32.4718	32.5956	32.9523	32.948	32.3303	32.4867	32.0215	32.7858	33.2813	32.6895	32.6015	32.3647	28	28	28	65.4	65.4	65.4	50.976	0	323.31	44633000000	847	258140000	161100000	480810000	430360000	127290000	289600000	4072800	14100000	5928800	100810000	10443000	57906000	116	115	123	101	98	98	10	19	9	61	26
P61981	P61981	14-3-3 protein gamma;14-3-3 protein gamma, N-terminally processed	YWHAG	33.0051	33.2814	33.1584	32.5397	32.679	33.2738	33.007	32.7975	32.3115	32.8207	33.0134	33.2979	18	15	13	77.7	70.4	64	28.302	0	323.31	51258000000	463	414560000	275290000	649780000	486500000	211130000	653370000	17260000	18523000	4826600	240560000	21775000	210010000	60	57	52	44	50	61	13	19	5	31	12
P62070	P62070	Ras-related protein R-Ras2	RRAS2	27.9138	27.699	28.6046	28.0324	27.8765	28.8072	26.2747	30.4827	29.3133	28.5843	26.5769	28.482	9	7	7	47.1	33.8	33.8	23.399	0	83.182	1618900000	77	4175100	8530500	23032000	25273000	1832100	15138000	1152100	5202600	1207500	13543000	0	8841000	8	6	11	12	4	14	1	7	1	7	0
P62081	P62081	40S ribosomal protein S7	RPS7	30.5748	30.8237	30.5704	31.1624	30.986	30.6288	30.4057	31.0097	32.0387	30.8451	30.9871	31.1997	9	9	9	55.2	55.2	55.2	22.127	0	282.81	13552000000	218	158970000	95476000	213710000	360500000	102590000	224920000	4316300	7895500	5349700	111900000	12576000	56996000	29	31	27	21	22	22	4	7	3	23	8
P62136	P62136	Serine/threonine-protein phosphatase PP1-alpha catalytic subunit	PPP1CA	29.7464	29.6722	29.8327	29.8002	29.4959	30.0663	29.5691	29.4121	28.5167	29.4952	28.1176	29.4837	19	8	5	68.8	32.4	14.5	37.512	0	67.707	5775300000	128	37245000	18266000	64669000	79465000	16996000	78037000	1022400	703390	328820	13856000	674720	9584300	17	21	18	21	7	20	4	3	0	7	2
P62140	P62140	Serine/threonine-protein phosphatase PP1-beta catalytic subunit	PPP1CB	31.1262	30.7275	30.6799	31.2885	30.9137	31.2753	30.9792	30.2248	30.5558	30.651	30.4434	31.2502	20	20	9	71.9	71.9	37.6	37.186	0	265.37	13482000000	385	109630000	47971000	139020000	195980000	69935000	142320000	3773400	1856200	1124100	43297000	4540200	33627000	51	45	49	43	51	44	12	5	3	25	13
P62191	P62191	26S protease regulatory subunit 4	PSMC1	29.8261	30.051	30.6366	30.2201	29.5458	30.1496	29.0987	29.9556	30.0496	30.2778	30.4109	30.1852	18	18	18	53.2	53.2	53.2	49.184	0	209.97	7947200000	257	43763000	23559000	82654000	72075000	19458000	40694000	466090	881960	770310	20952000	2349500	10267000	44	33	45	33	24	26	4	1	1	16	8
P62195	P62195	26S protease regulatory subunit 8	PSMC5	29.6208	29.2874	29.2672	29.51	28.9145	28.8548	27.3078	28.6019	29.0179	29.841	28.209	29.1721	19	19	18	57.4	57.4	54.4	45.626	0	251.79	3772400000	195	23197000	9161500	33486000	32951000	9618600	17893000	182000	372980	729750	21353000	656820	7582900	31	21	37	22	21	25	3	1	1	18	2
P62241	P62241	40S ribosomal protein S8	RPS8	32.3509	32.1162	32.2	32.6586	32.342	32.0295	31.5304	32.3279	32.6322	31.7617	32.0716	31.8994	12	12	12	58.2	58.2	58.2	24.205	0	179.46	31476000000	418	393780000	204400000	809750000	890910000	270740000	518790000	12357000	32142000	10330000	202380000	14614000	137120000	55	49	53	51	50	51	10	14	4	23	8
P62244	P62244	40S ribosomal protein S15a	RPS15A	29.2191	30.1102	29.3319	29.8558	30.4104	29.3469	29.2481	28.7195	26.0091	30.2566	30.0214	28.4724	8	8	8	57.7	57.7	57.7	14.839	0	37.08	5673100000	151	69980000	31602000	164740000	185710000	50685000	82214000	2673700	2583200	120110	79319000	8797900	30713000	19	12	27	20	14	13	4	3	0	7	3
P62249	P62249	40S ribosomal protein S16	RPS16	29.7875	29.7095	29.6461	30.0021	29.9541	29.431	29.7064	31.0285	31.4077	30.2028	30.6346	29.7926	9	9	9	52.1	52.1	52.1	16.445	0	31.421	7323800000	249	87623000	36145000	121490000	151700000	73215000	72089000	1525700	7044400	2877100	75304000	8311200	28473000	30	23	33	25	40	32	4	6	1	21	7
P62258	P62258	14-3-3 protein epsilon	YWHAE	33.487	32.6592	33.0363	33.8475	32.8087	33.1149	31.8981	33.0707	32.6881	32.6303	31.9971	32.3828	20	17	17	75.7	68.6	68.6	29.174	0	270.65	58596000000	790	586430000	197770000	666380000	950910000	189330000	573740000	4780300	21495000	5874600	157350000	8606400	84155000	138	84	104	137	86	95	11	13	4	45	13
P62263	P62263	40S ribosomal protein S14	RPS14	31.1052	30.9186	31.3266	31.4411	31.0738	31.4389	31.1507	32.1624	31.0723	31.5748	32.1793	31.8977	9	9	9	66.2	66.2	66.2	16.273	0	113.17	16413000000	234	407810000	228010000	705970000	974910000	292690000	604340000	18706000	57625000	16836000	481970000	79611000	234740000	35	24	28	26	30	22	6	7	3	20	9
P62266	P62266	40S ribosomal protein S23	RPS23	28.6987	29.4466	28.8181	29.9503	29.4542	29.2806	30.0659	26.6535	28.5091	28.6691	29.0808	30.2186	6	6	6	48.3	48.3	48.3	15.807	0	48.734	4418300000	83	91525000	47251000	165920000	185160000	44405000	124850000	5015800	1552300	1549700	24076000	4375600	40707000	15	12	13	7	9	11	2	1	1	3	1
P62269	P62269	40S ribosomal protein S18	RPS18	30.7298	30.6004	30.6516	31.0661	31.0081	30.5827	31.4271	32.7584	32.6636	31.7932	31.2005	31.9067	13	13	13	58.6	58.6	58.6	17.718	0	100.77	16058000000	258	186790000	117730000	286570000	333650000	137260000	298000000	5738800	24965000	13024000	178200000	14995000	187270000	29	33	25	29	30	28	4	7	3	19	11
P62277	P62277	40S ribosomal protein S13	RPS13	30.9523	31.2122	30.7869	31.9934	30.7327	30.5489	29.8043	27.3697	28.4925	31.3021	30.6477	30.6684	11	11	11	52.3	52.3	52.3	17.222	0	30.031	13425000000	198	172640000	102000000	247680000	516630000	114030000	175070000	1394000	2874700	1593700	109710000	9464000	38590000	15	17	33	20	20	39	2	1	1	18	8
P62280	P62280	40S ribosomal protein S11	RPS11	30.2908	30.0303	30.4923	30.9144	30.5431	30.5328	30.3926	31.8486	31.6257	30.6988	29.8769	30.4378	12	12	12	58.9	58.9	58.9	18.431	0	43.119	11978000000	245	136660000	42754000	253780000	335170000	90947000	184880000	3041500	9228900	5902700	89155000	5307700	40955000	35	25	41	29	26	33	6	4	2	13	4
P62304	P62304	Small nuclear ribonucleoprotein E	SNRPE	27.6814	29.0757	24.784	28.5937	28.5064	28.5248	25.4534	24.3188	25.1058	27.5229	25.4784	27.2546	3	3	3	52.2	52.2	52.2	10.803	0	26.689	1571500000	62	74489000	64734000	44001000	91964000	24166000	59971000	516230	0	91430	23796000	0	9136700	7	18	6	6	6	6	1	0	0	7	0
P62306	P62306	Small nuclear ribonucleoprotein F	SNRPF	28.2894	27.2807	27.4931	27.4696	27.6418	26.8777	26.9161	23.9485	25.1607	25.8657	25.5897	25.1922	4	4	4	43	43	43	9.7251	0	13.189	959630000	47	69854000	10939000	48518000	54571000	20205000	11717000	453980	1968000	2021400	15600000	0	4060700	10	5	8	7	3	4	1	2	1	3	0
P62314	P62314	Small nuclear ribonucleoprotein Sm D1	SNRPD1	28.5062	28.0689	27.9601	28.3253	28.3047	27.7244	24.9538	24.1278	25.1842	27.7124	26.8511	27.674	5	5	5	54.6	54.6	54.6	13.281	0	24.867	1570800000	73	60479000	20404000	90521000	118450000	35508000	42661000	422950	136740	140330	17092000	781130	6106100	9	5	18	10	8	13	1	0	0	5	1
P62316	P62316	Small nuclear ribonucleoprotein Sm D2	SNRPD2	28.993	28.8731	29.7947	28.8894	28.6069	29.0368	26.095	27.9611	29.0556	28.9114	28.9248	27.3054	7	7	7	61.9	61.9	61.9	13.527	0	55.767	3670900000	126	65723000	35743000	212960000	74756000	17494000	69874000	198770	882850	624170	41347000	2386500	2429100	16	18	22	17	7	23	2	0	0	10	5
P62318	P62318	Small nuclear ribonucleoprotein Sm D3	SNRPD3	28.9943	29.3118	29.4604	27.753	28.9082	28.4458	28.9428	28.7073	29.7886	28.8237	29.7729	28.7955	5	5	5	53.2	53.2	53.2	13.916	0	94.259	3204500000	100	77670000	66880000	134780000	67035000	66473000	37242000	3942500	424370	1640600	43429000	11185000	23386000	15	12	16	10	14	17	3	1	1	3	2
P62330	P62330	ADP-ribosylation factor 6	ARF6	29.708	29.6687	29.9962	29.8334	29.5333	29.8434	29.387	28.1841	29.3778	29.4164	25.4755	29.5337	7	7	7	60	60	60	20.082	0	153.08	5580300000	171	75707000	34490000	184690000	139820000	50502000	147640000	1783100	573190	830500	38691000	1079400	21733000	21	15	28	18	20	33	4	0	0	12	1
P62333	P62333	26S protease regulatory subunit 10B	PSMC6	30.0435	30.2173	29.9404	30.3485	29.8762	30.1178	29.5645	29.8394	29.3137	29.6254	30.0263	29.3967	18	18	18	63	63	63	44.172	0	198.91	6833400000	207	60223000	22996000	62681000	81097000	27724000	39557000	696650	1560600	503840	18439000	1631500	8290700	25	18	32	38	22	24	4	5	1	19	4
P62424	P62424	60S ribosomal protein L7a	RPL7A	31.1993	31.0592	31.2559	31.8898	31.545	31.1527	31.7847	32.4245	32.747	31.1993	31.358	31.5451	15	15	15	50.8	50.8	50.8	29.995	0	120.96	19945000000	429	191290000	109350000	387800000	553560000	202700000	244620000	9552800	23505000	9413200	139200000	16826000	106710000	69	47	47	50	62	40	7	15	1	27	12
P62495	P62495	Eukaryotic peptide chain release factor subunit 1	ETF1	30.17	30.3634	30.6752	29.8957	29.9913	30.5528	29.4002	29.4119	29.7444	30.1228	29.9832	29.7877	21	21	21	61.8	61.8	61.8	49.03	0	173.5	7932100000	282	41879000	22791000	82154000	46550000	18497000	68188000	602650	728410	571520	25780000	1561600	7980800	33	43	45	35	21	47	5	2	1	19	5
P62633	P62633	Cellular nucleic acid-binding protein	CNBP	29.5411	29.6516	29.9719	28.7437	29.062	29.8575	28.3658	29.4365	29.5247	27.3259	26.916	29.0231	7	7	7	43.5	43.5	43.5	19.463	0	78.411	3973900000	133	35090000	37482000	94271000	30858000	20218000	70861000	683840	1916200	692350	4873300	950770	7785600	18	30	16	10	10	16	3	5	2	6	1
P62701;Q8TD47;P22090	P62701;Q8TD47	40S ribosomal protein S4, X isoform;40S ribosomal protein S4, Y isoform 2	RPS4X;RPS4Y2	31.4409	31.1094	31.063	31.9568	31.5278	31.0132	31.4443	32.1184	32.817	31.6866	31.8323	31.4242	22	22	22	64.6	64.6	64.6	29.597	0	194.54	20668000000	534	181900000	72578000	158410000	399890000	144410000	133320000	6081500	10473000	7092000	112740000	13929000	50918000	74	64	71	67	71	55	11	12	6	33	19
P62745	P62745	Rho-related GTP-binding protein RhoB	RHOB	27.3516	25.7537	27.2523	27.9095	27.8369	28.1308	25.4807	23.295	25.2088	27.6172	27.9117	27.4676	7	5	5	48.5	35.2	35.2	22.123	0	18.177	1147700000	58	12518000	1046800	22542000	31888000	13460000	36729000	207260	0	18746	3101800	2416400	3592300	7	3	11	6	11	13	1	0	0	2	1
P62750	P62750	60S ribosomal protein L23a	RPL23A	29.6767	29.6382	29.8246	29.9606	29.3406	30.0117	30.2392	32.2291	32.5534	30.6001	31.7299	30.7756	6	6	6	34.6	34.6	34.6	17.695	0	31.577	9170100000	144	192780000	110870000	240690000	329700000	91117000	124880000	8785800	25682000	16102000	199190000	48979000	139570000	18	15	16	22	9	14	3	5	1	8	6
P62753	P62753	40S ribosomal protein S6	RPS6	30.4543	30.249	30.5292	30.7372	30.1523	30.1292	29.8264	31.3803	31.3328	30.4718	31.1823	30.1438	9	9	9	32.9	32.9	32.9	28.68	0	45.703	10099000000	176	111250000	82161000	200000000	364150000	97086000	190290000	5223000	12362000	4910400	125740000	13865000	55304000	26	30	20	12	25	16	5	5	1	13	2
P62805	P62805	Histone H4	HIST1H4A	31.8547	32.5573	32.1404	32.2897	31.5723	30.3831	34.6414	32.9654	35.159	32.6613	33.6873	33.3182	13	13	13	64.1	64.1	64.1	11.367	0	66.725	37104000000	449	607630000	545200000	862230000	1328000000	399010000	169370000	255560000	55963000	112640000	614130000	149640000	1084700000	22	51	56	49	30	13	26	11	10	32	33
P62820	P62820	Ras-related protein Rab-1A	RAB1A	31.7061	31.9178	31.2218	31.7915	31.7174	31.7414	31.8744	31.8792	31.9901	32.4415	32.0482	31.8602	13	13	5	71.7	71.7	34.1	22.677	0	226.2	22706000000	374	234740000	132930000	192340000	256340000	136080000	277930000	8811700	14967000	3807600	149750000	11231000	94836000	43	46	51	34	29	58	13	6	2	30	9
P62826	P62826	GTP-binding nuclear protein Ran	RAN	32.8434	32.7359	32.5014	32.5131	32.0996	32.3321	31.5106	31.6042	32.0965	32.2152	32.8799	32.1371	13	13	13	50.5	50.5	50.5	24.423	0	65.709	36315000000	464	436960000	326050000	804260000	586610000	199180000	553150000	10354000	10088000	5814300	232190000	40999000	95686000	63	59	94	46	46	60	6	5	1	25	17
P62829	P62829	60S ribosomal protein L23	RPL23	30.424	30.2252	30.3086	30.6897	30.6054	30.2926	30.6437	30.9117	30.5563	30.5973	30.3402	30.11	7	7	7	51.4	51.4	51.4	14.865	0	54.523	10026000000	240	156150000	74603000	222360000	273720000	71592000	181300000	3706400	5799700	2794900	79441000	8255800	34309000	19	25	34	28	14	33	5	8	4	31	9
P62834	P62834	Ras-related protein Rap-1A	RAP1A	30.2702	30.0602	30.4277	30.0902	29.9017	30.6692	29.6353	28.2182	27.0866	30.4095	29.5451	30.0997	14	4	4	82.1	29.3	29.3	20.987	0	205.88	7737300000	120	65847000	43917000	179230000	136220000	35433000	204990000	1731200	1844300	253220	66875000	4147600	33244000	12	16	17	6	8	25	3	2	0	8	6
P62841	P62841	40S ribosomal protein S15	RPS15	27.8844	29.026	28.9021	29.263	28.4583	29.4501	26.119	29.1032	28.3965	29.575	28.0903	28.4712	5	5	5	55.2	55.2	55.2	17.04	0	68.593	3297500000	115	18347000	25346000	141610000	103380000	24372000	95383000	528500	2518900	658380	36765000	4135000	18030000	7	12	26	13	10	20	0	3	0	6	3
P62847	P62847	40S ribosomal protein S24	RPS24	28.6017	24.8976	28.2619	29.0518	28.3614	28.1885	27.8329	27.2223	30.0398	28.3822	25.931	26.8674	4	4	4	34.6	34.6	34.6	15.423	0	18.611	2792100000	97	54829000	18723000	60229000	199930000	39980000	67522000	1878900	609330	1898600	16165000	595190	2992900	16	10	9	19	11	15	2	1	1	8	1
P62851	P62851	40S ribosomal protein S25	RPS25	30.5632	30.6947	30.4412	30.6901	30.7368	30.386	30.6593	31.0547	31.5615	31.1832	31.4969	30.9635	4	4	4	28	28	28	13.742	0	14.487	11887000000	156	267360000	152560000	397840000	554710000	188700000	339580000	7438800	14939000	10021000	279520000	36292000	128450000	25	20	21	10	12	16	3	3	2	16	6
P62854;Q5JNZ5	P62854;Q5JNZ5	40S ribosomal protein S26;Putative 40S ribosomal protein S26-like 1	RPS26;RPS26P11	29.069	29.7956	28.8479	29.9745	29.0218	29.1408	29.7874	30.6438	28.8251	29.6673	25.5617	29.5634	5	5	5	48.7	48.7	48.7	13.015	0	19.582	4347200000	80	102110000	40104000	102730000	296880000	74741000	108490000	5313900	13061000	2626300	69720000	1763500	51898000	14	5	5	12	9	8	3	2	0	7	1
P62857	P62857	40S ribosomal protein S28	RPS28	28.9185	29.5459	27.9611	29.322	24.308	29.2711	27.2016	30.5203	30.398	29.948	26.8072	28.8564	4	4	4	52.2	52.2	52.2	7.8409	0	42.123	3580000000	78	183440000	147200000	68302000	303940000	25337000	150450000	2760600	12158000	6361200	220810000	6175400	66402000	12	16	6	4	4	9	1	4	0	9	1
P62861	P62861	40S ribosomal protein S30	FAU	25.5761	28.222	27.2467	26.5349	27.6782	27.8442	25.0915	24.8003	24.4245	28.4486	29.8716	29.2747	2	2	2	18.6	18.6	18.6	6.6478	0	6.7192	1403300000	54	58695000	60887000	23014000	71615000	67264000	112400000	0	9786700	6030500	166260000	24278000	101420000	5	7	6	2	4	9	0	0	0	5	4
P62873	P62873	Guanine nucleotide-binding protein G(I)/G(S)/G(T) subunit beta-1	GNB1	33.8534	34.1003	33.7366	33.7023	33.6957	34.1171	34.3099	34.9974	33.8488	34.369	33.5492	34.4668	17	17	9	69.4	69.4	39.1	37.377	0	323.31	103120000000	987	911000000	644850000	1295100000	1312500000	692530000	1413900000	51103000	104790000	18475000	861010000	60695000	566650000	106	132	115	72	105	119	24	48	10	87	32
P62877	P62877	E3 ubiquitin-protein ligase RBX1;E3 ubiquitin-protein ligase RBX1, N-terminally processed	RBX1	24.9948	26.9498	28.0896	26.6822	26.8335	26.5378	27.2913	27.523	24.947	24.4509	25.6773	27.5707	4	4	4	30.6	30.6	30.6	12.274	0	37.766	657890000	46	10407000	23386000	61447000	50325000	15134000	26996000	0	1718700	80636	10961000	0	18841000	5	6	9	6	4	6	0	1	0	2	0
P62879	P62879	Guanine nucleotide-binding protein G(I)/G(S)/G(T) subunit beta-2	GNB2	32.9648	33.5086	32.8419	32.8401	33.1254	33.161	33.0404	33.4696	30.9416	33.3628	32.1601	33.3024	16	10	6	69.1	47.9	40	37.331	0	323.31	52414000000	504	486480000	374560000	698380000	717600000	339740000	707320000	24961000	31280000	3820400	359010000	25960000	262710000	59	56	50	45	42	53	19	22	4	52	18
P62888	P62888	60S ribosomal protein L30	RPL30	28.8458	28.9949	29.3687	29.1556	29.3464	29.6886	29.7782	30.1358	30.3104	29.4601	29.9977	29.0831	7	7	7	58.3	58.3	58.3	12.784	0	56.619	4849600000	108	45948000	48229000	215140000	157630000	50074000	185120000	5424100	9622600	3451400	59701000	10009000	17904000	4	10	17	17	7	17	3	8	1	12	5
P62899	P62899	60S ribosomal protein L31	RPL31	28.5162	28.9324	29.0216	29.5562	28.3551	29.1985	30.0625	32.1044	31.6397	30.2568	30.6741	30.8293	5	5	5	39.2	39.2	39.2	14.463	0	17.618	5021000000	102	43607000	29796000	145290000	72162000	30209000	169480000	5818000	28684000	15273000	94349000	14436000	68182000	6	13	13	8	11	14	4	6	2	7	5
P62906	P62906	60S ribosomal protein L10a	RPL10A	30.4041	29.8484	30.1606	30.8717	30.3584	29.922	29.7465	31.5989	30.3127	30.3521	30.5212	30.3004	10	10	10	44.7	44.7	44.7	24.831	0	60.294	9724200000	247	115440000	29435000	208910000	262840000	93232000	116320000	1349400	7810700	3002700	86925000	10142000	37006000	29	16	45	37	25	36	4	5	1	18	6
P62910	P62910	60S ribosomal protein L32	RPL32	28.9384	27.8443	28.478	28.8812	29.1826	28.7978	29.1742	31.9589	29.3632	28.3529	29.0486	29.6972	6	6	6	44.4	44.4	44.4	15.86	0	32.651	4981700000	126	83808000	24644000	141420000	160480000	74675000	129100000	2393600	9578100	1423000	25001000	3866400	55290000	12	16	22	15	17	13	3	2	0	5	2
P62913	P62913	60S ribosomal protein L11	RPL11	30.0465	29.9043	29.5745	30.1187	30.8232	30.0401	30.3545	30.7535	31.0542	30.8969	31.0372	30.9505	8	8	8	55.6	55.6	55.6	20.252	0	63.913	8505200000	154	93167000	42870000	158190000	164650000	103070000	85775000	4919200	6299600	3097200	102250000	14170000	72063000	22	20	12	15	19	10	4	1	2	19	6
P62917	P62917	60S ribosomal protein L8	RPL8	30.3832	29.8184	29.7751	30.7996	30.6244	29.9328	30.8829	32.2344	31.8985	30.269	31.5935	31.2268	8	8	8	37.4	37.4	37.4	28.024	0	178.26	10273000000	184	136530000	40095000	136040000	271720000	104510000	116180000	7514900	23274000	5610500	80879000	19046000	85892000	19	22	24	27	14	23	6	10	2	12	5
P62937;P0DN26;A0A0B4J2A2;A0A075B767;A0A075B759;Q9Y536;F5H284;P0DN37	P62937	Peptidyl-prolyl cis-trans isomerase A;Peptidyl-prolyl cis-trans isomerase A, N-terminally processed	PPIA	35.0332	34.9251	34.0162	34.4821	34.4363	34.5033	33.522	33.7094	32.9967	34.0075	33.2732	33.3526	13	13	13	78.2	78.2	78.2	18.012	0	323.31	147670000000	1744	2932100000	1543800000	2220300000	2761500000	1610400000	2413000000	32529000	41601000	15214000	822000000	69553000	305350000	288	266	225	182	194	235	17	23	7	112	36
P62942	P62942	Peptidyl-prolyl cis-trans isomerase FKBP1A	FKBP1A	29.7513	29.2914	29.8384	28.9098	24.3915	29.5994	26.0233	28.6775	25.8313	24.9697	25.9292	27.8885	4	4	4	40.7	40.7	40.7	11.951	0	28.152	3406800000	50	202350000	84533000	339080000	157580000	51136000	279830000	0	900430	364990	9109900	2016400	8683300	12	7	7	9	3	8	0	1	0	1	0
P62979;P62987;P0CG47;P0CG48	P62979;P62987;P0CG47;P0CG48	Ubiquitin-40S ribosomal protein S27a;Ubiquitin;40S ribosomal protein S27a;Ubiquitin-60S ribosomal protein L40;Ubiquitin;60S ribosomal protein L40;Polyubiquitin-B;Ubiquitin;Polyubiquitin-C;Ubiquitin	RPS27A;UBA52;UBB;UBC	31.621	31.9522	32.1109	31.9257	31.6245	31.8406	32.663	32.529	33.3069	32.7068	33.68	32.8893	7	7	7	51.9	51.9	51.9	17.965	0	97.989	33776000000	433	549330000	401800000	1130000000	1041900000	381250000	738300000	32984000	51295000	23741000	763110000	122700000	392910000	58	60	46	45	50	51	11	14	5	33	17
P62993	P62993	Growth factor receptor-bound protein 2	GRB2	27.5731	28.2743	27.4619	27.2185	26.9952	27.9183	24.7101	26.796	26.4445	25.9287	25.2038	25.823	9	9	9	51.2	51.2	51.2	25.206	0	50.392	1050700000	68	11034000	6579700	21399000	10381000	3378500	20929000	0	119240	81849	866280	0	278230	9	6	15	11	5	16	1	0	0	2	0
P63000	P63000	Ras-related C3 botulinum toxin substrate 1	RAC1	31.5611	31.2608	31.739	31.511	31.3845	31.8395	30.7803	31.616	29.1224	31.8379	30.7045	31.143	9	8	3	50	44.3	15.1	21.45	0	127.83	19293000000	357	315510000	118880000	565250000	458410000	187320000	464750000	6917700	17372000	1342200	166140000	18426000	91251000	53	42	37	41	47	46	7	8	1	21	11
P63010	P63010	AP-2 complex subunit beta	AP2B1	31.1445	31.2271	31.6072	31.1848	30.8631	31.5422	25.0603	30.1183	29.8127	30.8488	28.3339	29.7252	41	41	25	61.4	61.4	43.8	104.55	0	323.31	13855000000	529	39638000	21912000	79679000	66893000	18373000	65135000	10182	621810	295960	19366000	422830	2533000	82	75	89	75	57	82	0	2	0	41	4
P63096	P63096	Guanine nucleotide-binding protein G(i) subunit alpha-1	GNAI1	30.8284	30.9086	31.1179	30.5666	30.3877	31.2734	30.5042	31.3143	30.9164	31.2242	30.1914	31.1565	16	9	9	61.3	38.4	38.4	40.361	0	304.38	9757800000	226	73107000	39801000	120790000	98242000	43293000	131630000	3297300	16784000	3641900	65587000	2242000	52109000	26	23	23	21	26	33	6	10	4	17	6
P63098;Q96LZ3	P63098	Calcineurin subunit B type 1	PPP3R1	26.1864	24.0764	25.3896	26.2576	25.5636	25.831	27.237	25.6983	24.8596	25.1542	26.2288	25.4968	4	4	4	30.6	30.6	30.6	19.3	0	27.102	299840000	27	8384400	3418000	0	9159100	3688700	5707200	781750	0	22775	1499100	0	654840	8	3	0	6	4	4	2	0	0	0	0
P63104	P63104	14-3-3 protein zeta/delta	YWHAZ	34.8762	34.8616	34.6856	34.5788	34.5477	34.8145	34.4452	35.0554	33.8911	34.0508	34.0605	34.4529	22	22	17	79.2	79.2	67.3	27.745	0	323.31	167290000000	1041	1692100000	1006800000	2676800000	2131500000	820990000	2390600000	56828000	72296000	18282000	603150000	64453000	415630000	136	153	133	98	86	150	23	33	9	80	34
P63151;Q00005	P63151	Serine/threonine-protein phosphatase 2A 55 kDa regulatory subunit B alpha isoform	PPP2R2A	29.8426	29.8573	29.6592	29.765	29.6196	29.8558	29.1849	29.5077	28.8473	29.7023	29.4903	29.8338	20	20	11	62.6	62.6	40.9	51.691	0	212.03	5538400000	203	33907000	19210000	44737000	38061000	20686000	46046000	571200	739530	344150	14471000	576240	11418000	28	32	17	23	25	26	4	2	0	17	4
P63167	P63167	Dynein light chain 1, cytoplasmic	DYNLL1	28.6192	27.6389	28.8645	28.6626	28.4346	28.328	26.9623	29.4323	29.9939	27.9521	25.7939	26.7233	5	5	2	58.4	58.4	32.6	10.366	0	94.559	2677400000	112	100070000	13186000	122620000	115170000	66403000	80423000	468540	2884300	2007800	24503000	745030	7001500	16	10	18	14	21	17	1	3	2	5	1
P63172	P63172	Dynein light chain Tctex-type 1	DYNLT1	27.1273	27.4523	26.8733	23.6042	24.7262	26.9445	26.0088	24.647	25.8725	25.1523	26.5029	24.5402	3	3	3	49.6	49.6	49.6	12.452	0	89.05	490850000	36	7850600	7534700	29185000	3137200	1489700	31079000	0	0	48175	861520	0	623010	4	6	8	3	3	9	0	0	0	1	0
P63173	P63173	60S ribosomal protein L38	RPL38	27.2581	27.3975	27.5195	27.8561	27.7165	27.4101	28.3572	25.7665	23.575	28.1871	29.2317	28.4905	3	3	3	38.6	38.6	38.6	8.2178	0	7.7876	1510200000	100	46547000	7346800	92936000	113110000	61052000	68178000	3107600	1048600	1495700	59365000	9881300	39341000	8	5	18	14	10	14	2	0	0	9	4
P63218	P63218	Guanine nucleotide-binding protein G(I)/G(S)/G(O) subunit gamma-5	GNG5	30.2008	29.5961	30.0405	29.8082	30.2266	30.0168	25.0634	28.2569	25.207	29.9578	28.7423	29.4191	4	4	4	77.9	77.9	77.9	7.3184	0	80.25	5265800000	135	234600000	70379000	246500000	241980000	189710000	264180000	465790	11522000	4068200	30829000	3235600	18994000	24	14	24	13	20	25	0	1	1	3	3
P63220	P63220	40S ribosomal protein S21	RPS21	29.21	29.2405	29.4272	29.7253	29.3161	29.8101	28.7002	30.1857	29.125	29.3133	25.3504	28.8802	6	6	6	60.2	60.2	60.2	9.1113	0	103.85	4687900000	113	106700000	61820000	178640000	200650000	65167000	213510000	1087700	5141400	2184300	73471000	3351000	25852000	14	16	14	13	11	13	2	3	1	6	3
P63241;Q6IS14;Q9GZV4	P63241;Q6IS14	Eukaryotic translation initiation factor 5A-1;Eukaryotic translation initiation factor 5A-1-like	EIF5A;EIF5AL1	32.5578	32.7479	33.0923	32.4416	32.4104	32.8728	31.2371	32.2019	30.2965	31.68	31.7274	32.2029	12	12	12	85.1	85.1	85.1	16.832	0	323.31	39084000000	663	638210000	440790000	1386000000	676670000	328880000	1020100000	9544200	16406000	1345400	191310000	19472000	156800000	105	97	95	74	65	90	11	12	2	41	14
P63244	P63244	Guanine nucleotide-binding protein subunit beta-2-like 1;Guanine nucleotide-binding protein subunit beta-2-like 1, N-terminally processed	GNB2L1	31.8429	32.2247	32.0538	32.0869	32.0177	31.964	31.6151	32.6537	33.1169	32.3112	32.6991	32.1782	20	20	20	78.5	78.5	78.5	35.076	0	323.31	32541000000	639	178770000	111920000	335640000	360240000	138400000	256790000	5128300	11930000	5323600	138270000	18995000	65625000	72	72	88	74	67	83	11	19	5	47	27
P63261	P63261	Actin, cytoplasmic 2;Actin, cytoplasmic 2, N-terminally processed	ACTG1	38.3171	38.1553	38.43	38.5848	38.3105	38.5134	38.7832	38.7186	38.4649	37.6464	38.4113	38.8072	36	36	2	90.9	90.9	4.8	41.792	0	323.31	2479900000000	11893	16547000000	8822400000	23780000000	24185000000	11383000000	21788000000	737840000	1120900000	414640000	6578300000	1073200000	7563500000	1402	1183	1926	1258	1208	1886	243	243	94	707	320
P63279	P63279	SUMO-conjugating enzyme UBC9	UBE2I	29.2227	29.5878	29.5689	28.845	28.8367	29.5281	24.879	28.021	28.348	28.5256	29.4026	28.6773	8	8	8	72.8	72.8	72.8	18.007	0	177	3944300000	121	84963000	67390000	176040000	131960000	32874000	138820000	0	723700	418570	16584000	3612000	3993800	22	22	16	16	10	23	0	1	0	5	4
P67775	P67775	Serine/threonine-protein phosphatase 2A catalytic subunit alpha isoform	PPP2CA	30.9067	30.4748	31.1341	30.7722	30.6124	30.9551	28.9538	29.5298	29.7995	29.6613	29.6464	29.9094	15	15	1	60.8	60.8	4.2	35.594	0	323.31	10227000000	274	109680000	35768000	151160000	121000000	65426000	119470000	630330	1204800	438590	18336000	1754600	14348000	35	25	48	32	23	51	5	7	2	14	6
P67809;Q9Y2T7	P67809	Nuclease-sensitive element-binding protein 1	YBX1	31.0841	31.8188	31.8524	30.8762	30.819	31.5212	32.8613	34.0388	34.3312	32.0731	32.396	32.7859	16	16	13	64.8	64.8	53.7	35.924	0	323.31	27984000000	680	214120000	164820000	518200000	241980000	116250000	323720000	30924000	60363000	21568000	210200000	31336000	219130000	87	93	101	50	66	69	26	33	10	39	20
P67870	P67870	Casein kinase II subunit beta	CSNK2B	28.3506	26.4395	28.3743	28.8347	27.8864	28.3436	26.6906	25.2071	27.9858	26.4047	27.6618	26.1874	8	8	8	52.6	52.6	52.6	24.942	0	44.591	1783000000	56	25828000	2145600	35693000	69885000	10894000	28199000	0	88477	336210	2532500	916300	1778700	8	7	8	11	7	7	0	0	0	2	2
P67936;Q2TAC2	P67936	Tropomyosin alpha-4 chain	TPM4	32.8898	33.1577	32.5884	32.4652	32.3555	32.6205	32.8804	31.5169	29.3879	33.0015	32.9506	32.1385	23	23	12	65.7	65.7	39.5	28.521	0	323.31	42974000000	551	397290000	281830000	523950000	601050000	185300000	478440000	10553000	4787900	488810	271840000	31954000	77429000	85	76	77	63	51	75	14	2	0	40	18
P68032	P68032	Actin, alpha cardiac muscle 1	ACTC1	33.1897	32.9899	33.5492	33.5599	33.3704	33.4864	33.6592	33.8509	32.6917	31.872	35.1372	33.1347	25	9	0	73.2	43.5	0	42.019	0	195.78	150570000000	1495	768900000	388960000	1900200000	1536100000	511980000	1878300000	34486000	36319000	7810000	163390000	74584000	227240000	171	123	237	155	141	246	18	13	6	120	89
P68036;A0A1B0GUS4	P68036	Ubiquitin-conjugating enzyme E2 L3	UBE2L3	29.9658	30.8871	30.4541	29.7652	29.7599	30.2596	28.8927	27.5976	27.4278	28.8047	25.6484	28.9306	7	7	7	61	61	61	17.861	0	147.62	6073000000	119	105750000	109720000	228160000	140280000	40304000	212910000	662390	375550	412550	19160000	697700	9138200	20	18	25	17	7	18	0	1	0	5	1
P68104;Q5VTE0	P68104;Q5VTE0	Elongation factor 1-alpha 1;Putative elongation factor 1-alpha-like 3	EEF1A1;EEF1A1P5	35.7236	35.3775	35.7883	36.1749	35.8715	35.6006	35.9852	36.1733	35.9835	35.0974	35.5319	35.625	34	34	19	79.2	79.2	48.3	50.14	0	323.31	337950000000	3585	2078900000	824280000	3133700000	3909900000	1375300000	2285500000	104200000	244580000	86755000	1067200000	116310000	866030000	488	342	595	360	420	375	72	90	31	335	82
P68363;Q9H853	P68363	Tubulin alpha-1B chain	TUBA1B	35.4457	35.1801	35.2626	36.0446	35.5664	35.3133	35.0804	36.0774	35.4169	35.4626	34.5247	34.8255	33	33	0	83.4	83.4	0	50.151	0	323.31	301710000000	2914	1759300000	810390000	2571300000	3873700000	1441700000	2148200000	50961000	130200000	31510000	1076600000	78918000	394600000	361	273	383	340	329	369	46	70	24	275	102
P68366	P68366	Tubulin alpha-4A chain	TUBA4A	31.4816	31.5198	30.9333	32.0333	31.8791	31.0631	30.9544	31.3915	30.5762	30.8249	30.1441	30.4504	31	8	8	81.9	32.1	32.1	49.924	0	114.68	16728000000	227	103420000	63241000	98886000	267670000	112980000	84875000	2240900	3470400	1376600	40139000	3050700	15242000	29	20	27	27	36	29	5	6	2	18	8
P68371	P68371	Tubulin beta-4B chain	TUBB4B	35.6662	35.6578	35.9068	36.4732	35.7179	35.9909	35.295	36.2014	35.414	35.6166	34.8921	35.161	30	30	1	75.5	75.5	2.7	49.83	0	323.31	432990000000	4414	2433400000	1306200000	4376800000	5640900000	1755400000	4026100000	75432000	181730000	35306000	1141700000	91515000	584850000	606	506	589	474	487	559	104	132	23	313	139
P68400;Q8NEV1	P68400;Q8NEV1	Casein kinase II subunit alpha;Casein kinase II subunit alpha 3	CSNK2A1;CSNK2A3	28.7942	28.8994	29.8808	30.3002	29.5924	30.4159	26.9488	26.9849	27.5549	29.504	28.367	29.3949	14	14	14	48.6	48.6	48.6	45.143	0	93.994	5097600000	171	12489000	7361600	55463000	89220000	19059000	70362000	247000	313510	243300	16267000	1296500	10878000	13	12	23	28	21	28	3	0	0	14	4
P78310	P78310	Coxsackievirus and adenovirus receptor	CXADR	30.6587	30.5795	30.8046	30.9975	30.7813	31.4846	30.3298	31.4832	29.1504	31.5301	27.8724	30.9777	15	15	15	53.2	53.2	53.2	40.029	0	276.02	12422000000	293	51929000	25561000	96001000	101640000	31113000	123650000	1552400	4944000	298440	55274000	514270	25112000	38	36	40	31	31	45	8	7	1	21	2
P78330	P78330	Phosphoserine phosphatase	PSPH	28.9228	29.0932	28.6552	28.7731	28.211	28.998	25.4613	27.1775	24.861	28.5251	25.8414	27.8221	11	11	11	66.7	66.7	66.7	25.007	0	60.264	2086300000	111	20867000	18425000	26636000	22038000	9102700	44669000	361350	160600	27125	8714300	533700	8951300	17	24	20	10	9	21	0	0	0	4	1
P78344	P78344	Eukaryotic translation initiation factor 4 gamma 2	EIF4G2	27.6593	27.3195	27.895	28.1923	27.3839	27.6433	25.8951	28.9358	29.4637	28.7892	25.3461	27.9813	27	27	27	37.4	37.4	37.4	102.36	0	130.61	1853600000	162	3109400	1582200	7435400	10450000	1625900	5171400	47938	212030	195440	5809400	0	1433000	18	15	21	30	12	25	1	3	1	21	0
P78347;Q86UP8;Q6EKJ0	P78347	General transcription factor II-I	GTF2I	26.9713	27.349	28.0195	28.3758	26.1298	26.6748	27.0397	26.7749	26.7546	27.4353	24.889	26.1524	23	23	23	33.4	33.4	33.4	112.42	0	117.82	1064500000	88	1453000	1716600	6616300	7969600	450240	2066200	128970	83545	72090	1292900	0	328080	11	13	19	21	4	10	1	0	0	7	0
P78371	P78371	T-complex protein 1 subunit beta	CCT2	33.7085	34.0678	33.675	33.8474	33.5338	33.8005	33.2066	33.1107	33.1173	33.5776	33.1325	33.6908	34	34	34	76.6	76.6	76.6	57.488	0	323.31	85509000000	1183	339000000	250530000	511010000	560300000	197950000	470560000	8572000	12706000	4956900	194080000	12931000	109560000	151	166	171	146	121	142	22	35	13	73	21
P78406	P78406	mRNA export factor	RAE1	24.1131	26.6978	25.8704	26.409	26.3427	26.5014	25.0386	26.3504	23.3063	26.5602	25.0682	26.3656	11	11	11	45.7	45.7	45.7	40.968	0	36.637	490340000	36	1859100	3657600	7087900	10176000	3585300	8083300	0	134280	57626	2454100	0	623090	2	7	5	5	3	9	0	0	0	4	0
P78417	P78417	Glutathione S-transferase omega-1	GSTO1	31.1568	31.6006	30.9787	30.1097	30.3933	31.1791	29.5546	27.3962	29.9093	30.9844	30.492	30.4435	16	16	16	69.3	69.3	69.3	27.566	0	193.88	11284000000	299	137820000	87465000	198610000	91702000	30958000	150420000	1973600	254820	1262700	71583000	4628000	29358000	54	43	44	29	26	44	3	1	0	20	4
P78527	P78527	DNA-dependent protein kinase catalytic subunit	PRKDC	29.1676	28.4659	29.5026	31.1466	29.0437	29.3481	29.4983	29.3032	31.1801	29.6084	26.891	28.5644	113	113	113	34.7	34.7	34.7	469.08	0	323.31	6312700000	501	1695100	577770	4151100	15398000	1465200	3040800	144980	117270	207420	1482000	35618	378200	51	32	65	159	55	66	7	1	2	44	3
P80723	P80723	Brain acid soluble protein 1	BASP1	34.7633	35.1393	34.6016	34.0668	35.4084	34.8687	37.5314	37.5206	34.5079	35.428	36.3121	36.7335	20	20	20	73.1	73.1	73.1	22.693	0	323.31	264520000000	1144	2142200000	1370300000	3093900000	2005100000	2197500000	3274500000	533820000	823110000	28086000	1879600000	304960000	2694700000	151	148	94	105	164	123	57	59	10	80	29
P81605	P81605	Dermcidin;Survival-promoting peptide;DCD-1	DCD	25.13	24.8808	26.0894	24.4572	23.8443	24.4662	28.2934	28.0023	29.6988	29.7682	32.1189	28.9586	4	4	4	35.5	35.5	35.5	11.284	0	11.69	1798600000	33	6184700	9145900	3712300	1686100	7497500	0	4483000	917780	4779400	190490000	86843000	43970000	3	3	1	1	2	0	2	0	1	4	8
P82979	P82979	SAP domain-containing ribonucleoprotein	SARNP	27.9351	27.784	27.6241	27.49	26.7986	27.8291	26.2248	25.124	27.5988	28.03	25.075	27.4745	6	6	6	31.9	31.9	31.9	23.671	0	40.727	1153700000	50	3060800	9360100	16513000	26785000	2698400	19147000	119690	84607	243280	12126000	1559100	4448200	1	8	8	10	1	9	1	0	0	5	1
P83731	P83731	60S ribosomal protein L24	RPL24	30.2498	30.3804	29.9014	30.7692	30.333	30.2383	25.5301	29.9481	30.3363	30.6343	30.1951	30.4224	5	5	5	30.6	30.6	30.6	17.779	0	20.663	8382500000	129	119630000	57118000	170950000	301280000	87253000	180110000	613310	4445200	2772100	75703000	13402000	34538000	16	9	9	19	18	17	1	0	0	11	5
P84077	P84077	ADP-ribosylation factor 1	ARF1	32.3607	32.6378	32.7222	32.825	32.511	32.9672	31.6747	31.4907	32.0341	32.1009	31.3341	32.0324	13	13	3	84.5	84.5	20.4	20.697	0	262.57	40045000000	635	463880000	294390000	901510000	815330000	308130000	894020000	8735800	10933000	5789500	178780000	11252000	111740000	84	55	120	69	84	109	9	10	2	30	7
P84085	P84085	ADP-ribosylation factor 5	ARF5	28.966	28.8072	28.7887	28.7096	29.0456	29.0945	26.268	28.6134	29.6075	24.6384	24.9408	28.8944	11	7	7	80	51.1	51.1	20.529	0	44.111	2394000000	65	42731000	15016000	23776000	44383000	24733000	31086000	0	3034400	1071200	19615000	0	12192000	10	7	10	11	10	9	0	1	1	0	0
P84095	P84095	Rho-related GTP-binding protein RhoG	RHOG	29.7178	29.6779	30.0052	29.781	29.5956	30.2172	29.7495	29.4921	30.0816	30.0885	25.9547	29.8036	10	9	9	68.1	62.3	62.3	21.308	0	162.87	6479400000	227	63215000	31397000	145480000	121590000	41340000	121060000	2429200	1531400	930330	38167000	1193800	20704000	35	22	34	30	28	32	5	2	2	17	1
P84098	P84098	60S ribosomal protein L19	RPL19	29.8591	30.4164	30.3658	30.6631	30.3569	30.4476	29.2669	31.4539	31.0822	30.1333	30.6418	30.2732	4	4	4	18.4	18.4	18.4	23.466	0	64.477	9177200000	117	139850000	85551000	311600000	419460000	136720000	261640000	6883100	15429000	10576000	93851000	10524000	37440000	15	11	19	17	12	16	3	4	3	6	3
P84103	P84103	Serine/arginine-rich splicing factor 3	SRSF3	28.0768	28.1545	28.5319	29.1054	28.063	28.1314	28.3816	28.0133	25.8943	28.3289	28.7553	29.2226	7	7	6	38.4	38.4	38.4	19.329	0	30.419	2488800000	88	44112000	24031000	99500000	91066000	20685000	35912000	1347900	766510	0	21282000	2871600	13966000	19	18	16	8	7	7	2	1	0	4	3
P84243	P84243	Histone H3.3	H3F3A	29.1823	29.2337	29.2364	30.5387	29.4686	27.6398	31.7846	31.3147	33.7245	29.813	32.1893	30.9269	7	7	1	52.9	52.9	23.5	15.328	0	63.439	8450900000	156	160070000	98619000	357920000	508870000	75778000	60102000	55466000	68305000	51768000	138820000	132150000	404850000	21	21	18	16	13	5	11	8	2	9	12
P98082	P98082	Disabled homolog 2	DAB2	28.0644	27.5283	28.5383	28.6654	28.8132	29.187	25.9554	26.6517	27.3205	28.0282	27.7772	28.597	19	19	19	38.6	38.6	38.6	82.447	0	82.513	2204800000	129	3809000	1186100	14016000	16849000	6400900	22139000	0	85419	111890	4484500	203710	4208000	9	7	17	19	14	32	0	0	0	10	2
P98160	P98160	Basement membrane-specific heparan sulfate proteoglycan core protein;Endorepellin;LG3 peptide	HSPG2	31.3592	32.5394	31.4849	34.1112	33.5632	31.9557	27.0856	27.1601	26.5796	24.4627	25.5189	26.3798	135	135	135	47.2	47.2	47.2	468.83	0	323.31	30352000000	1077	8415400	7101300	10032000	70221000	52531000	15580000	10355	61519	21651	64857	6261.9	17262	117	143	107	277	290	142	0	0	0	1	0
P98172	P98172	Ephrin-B1	EFNB1	26.2185	23.2954	25.8178	25.5785	26.5973	26.3806	26.4156	26.2073	26.1101	26.3554	26.4308	26.1818	7	7	6	38.7	38.7	31.2	38.006	0	39.766	397180000	44	3972900	558930	3586800	1999200	2302100	5677800	0	95971	68451	1673600	0	968750	8	3	9	3	4	9	0	0	0	3	0
P99999;CON__P62894	P99999	Cytochrome c	CYCS	29.7676	29.9552	29.1828	28.9295	28.3614	29.1421	25.6228	24.4298	29.0507	27.0243	29.2741	27.9639	5	5	5	54.3	54.3	54.3	11.749	0	34.207	3477700000	120	142110000	60918000	155050000	75724000	20797000	109110000	378900	710470	1022200	2981700	2050400	8767800	23	21	18	12	11	18	1	0	0	4	3
Q00169	Q00169	Phosphatidylinositol transfer protein alpha isoform	PITPNA	26.0051	27.2549	27.0166	25.4028	26.566	27.2843	26.3056	24.2068	25.7147	26.7179	25.0777	26.9456	9	7	7	40	33.7	33.7	31.806	0	52.213	544060000	37	3167600	3375100	8192900	1671700	2286300	7847200	0	30475	28745	1644200	0	1981000	2	4	7	5	2	9	0	0	0	3	0
Q00325	Q00325	Phosphate carrier protein, mitochondrial	SLC25A3	28.6297	28.3356	28.3301	28.2589	25.5981	28.1421	29.2565	24.4645	30.4657	29.1516	29.3941	28.1492	9	9	9	30.7	30.7	30.7	40.094	0	30.38	2426100000	60	14908000	7577500	37802000	28927000	7110800	15504000	2170000	518240	2554300	11758000	2867000	3086500	4	7	8	12	3	5	4	0	2	5	3
Q00341	Q00341	Vigilin	HDLBP	29.1321	29.0775	29.4813	29.3498	29.3542	29.0351	28.5774	29.8188	29.9333	29.1155	28.7201	28.9612	36	36	36	35	35	35	141.45	0	168.53	3949000000	253	8000000	2597700	12982000	14036000	5995900	8841500	161640	756300	229440	3913400	316400	2003900	35	30	34	42	38	28	3	2	1	17	3
Q00534	Q00534	Cyclin-dependent kinase 6	CDK6	27.4038	27.3109	28.1213	26.5471	26.7471	27.4996	28.353	28.2076	27.4501	27.5156	26.3867	28.101	12	11	11	47.2	44.8	44.8	36.938	0	45.724	1164700000	87	10468000	5803800	18346000	7890600	2457800	5379700	383410	445320	154600	5467000	149970	4352300	11	13	12	8	5	9	3	3	0	9	1
Q00535;Q96Q40;O94921;Q07002;Q14004	Q00535	Cyclin-dependent-like kinase 5	CDK5	25.7127	25.3424	25.7965	26.1646	24.0341	25.4474	26.143	26.5214	25.7038	26.3041	25.4015	25.3717	11	10	10	45.9	43.2	43.2	33.304	0	25.074	346640000	48	2005800	272800	2711100	5766100	449480	3735200	0	129140	43459	2993800	0	137300	4	3	6	12	2	12	0	0	0	9	0
Q00610	Q00610	Clathrin heavy chain 1	CLTC	33.7229	33.7093	33.9624	34.103	33.8079	33.7521	33.3151	33.7265	34.0714	33.3999	33.2567	33.4967	90	90	72	65.9	65.9	55.7	191.61	0	323.31	92584000000	1890	127130000	67022000	215850000	256590000	88495000	161800000	3579100	6553500	2923300	54834000	5452300	38483000	266	228	254	248	210	243	40	54	13	124	33
Q00688	Q00688	Peptidyl-prolyl cis-trans isomerase FKBP3	FKBP3	28.4297	28.2188	28.7614	28.0084	27.9592	28.9475	25.0883	25.0848	27.9698	27.7986	27.9282	28.2149	8	8	8	44.6	44.6	44.6	25.177	0	46.471	1976700000	98	34147000	13876000	51761000	26396000	11416000	46261000	0	891020	603000	7200500	1261800	3855700	15	14	23	15	3	16	0	1	0	4	2
Q00796	Q00796	Sorbitol dehydrogenase	SORD	30.1298	30.4994	29.1583	29.2634	29.5412	29.1501	27.3444	28.2539	27.4374	29.3752	27.7954	27.9958	15	15	15	56.6	56.6	56.6	38.324	0	159.36	3860700000	175	34281000	26328000	26294000	37524000	19251000	30162000	73550	1132200	150560	5091200	244540	3311500	28	26	23	24	21	34	2	1	0	8	2
Q00839	Q00839	Heterogeneous nuclear ribonucleoprotein U	HNRNPU	31.4109	31.5502	31.4272	31.9576	31.1921	31.0473	31.6159	31.321	33.1189	31.3258	31.3882	31.0492	29	29	29	43.8	43.8	43.8	90.583	0	323.31	21721000000	543	73834000	39307000	117720000	174800000	44611000	81534000	2855600	1972000	3823700	26963000	3585900	16040000	77	54	73	81	73	67	12	10	10	33	15
Q01082	Q01082	Spectrin beta chain, non-erythrocytic 1	SPTBN1	33.1035	33.2466	33.4022	32.6164	32.5522	32.9063	30.2608	31.2869	31.5865	32.7775	31.0351	31.8475	123	123	114	64.6	64.6	60.7	274.61	0	323.31	45580000000	1721	47733000	28367000	97678000	46434000	18783000	55930000	217790	441550	303920	19655000	730560	4713900	273	271	310	209	164	244	11	11	1	127	17
Q01085	Q01085	Nucleolysin TIAR	TIAL1	23.9071	26.7281	26.99	27.2689	26.1424	26.9131	24.6705	23.5793	23.6505	27.0226	26.3265	25.1202	10	10	7	38.4	38.4	29.6	41.59	0	46.363	642270000	49	3652500	1467100	12309000	10075000	1319100	8255600	0	11204	54245	2998200	0	0	7	8	11	9	3	10	0	0	0	1	0
Q01105	Q01105	Protein SET	SET	32.5543	32.2811	33.2764	32.5349	31.963	33.0152	30.8809	30.6864	27.7745	31.6545	32.328	31.2891	12	12	6	49.3	49.3	31.4	33.488	0	323.31	35667000000	305	674910000	293050000	1096000000	634830000	327460000	734590000	4580500	6117900	286500	107930000	20835000	62380000	43	36	66	27	33	46	6	3	0	10	10
Q01130;Q9BRL6	Q01130	Serine/arginine-rich splicing factor 2	SRSF2	27.0747	26.8999	28.2208	27.9175	27.2874	27.3258	25.9863	27.2595	29.3387	27.6459	28.2851	26.7712	5	5	5	22.2	22.2	22.2	25.476	0	77.917	1517400000	97	17060000	6778200	42206000	47570000	7471100	19413000	191460	478240	1039000	17855000	2651200	5885600	7	8	21	15	6	14	1	1	1	8	3
Q01433	Q01433	AMP deaminase 2	AMPD2	26.4442	27.1277	27.0303	26.3054	26.6557	26.7272	26.1316	25.3258	24.3815	27.0349	26.613	27.1822	15	15	14	17.2	17.2	16.2	100.69	0	27.932	566170000	66	2202200	1696300	2762600	1441800	777620	2486500	0	16737	3620.9	2302800	0	464090	14	18	6	3	4	8	0	0	0	9	0
Q01469;A8MUU1	Q01469	Fatty acid-binding protein, epidermal	FABP5	31.9866	31.9709	31.8392	30.8105	33.0587	31.4324	28.9906	30.209	29.276	30.8219	30.9479	30.4737	10	10	10	71.9	71.9	71.9	15.164	0	115.46	19526000000	282	342480000	196270000	550980000	212420000	657310000	340650000	1453000	2522200	974620	79449000	10443000	45853000	40	38	42	26	55	36	2	2	0	16	8
Q01518	Q01518	Adenylyl cyclase-associated protein 1	CAP1	32.7996	33.2934	33.0188	32.589	32.6846	33.0036	32.6089	32.4162	32.0719	32.8463	32.0952	32.8386	26	26	25	61.3	61.3	59.6	51.901	0	323.31	48428000000	904	198030000	154640000	411920000	259050000	123450000	352490000	4868600	7688400	2358800	123990000	7487000	83606000	113	116	158	76	106	144	17	17	4	50	18
Q01581;P54868	Q01581	Hydroxymethylglutaryl-CoA synthase, cytoplasmic	HMGCS1	29.1298	29.4298	29.0925	28.3036	27.7771	28.3262	25.6378	28.946	24.6262	28.2517	27.1866	27.9992	17	17	17	41	41	41	57.293	0	79.825	2270200000	103	20571000	8645900	24428000	10705000	3139400	10179000	114460	769870	23897	4304300	0	1199200	19	21	22	7	8	11	1	0	0	10	0
Q01628;P13164;Q01629;C9JQL5	Q01628	Interferon-induced transmembrane protein 3	IFITM3	28.6446	24.8943	28.2381	29.1611	29.6407	29.2473	25.2921	25.1101	25.6071	27.0579	24.8571	29.6822	3	3	3	48.9	48.9	48.9	14.632	0	134.9	3030400000	66	65312000	15382000	66320000	171970000	94811000	182420000	2458100	7692300	1345000	113240000	4127900	32509000	4	3	6	10	8	18	1	2	0	6	1
Q01650;Q9GIP4;Q9UM01	Q01650	Large neutral amino acids transporter small subunit 1	SLC7A5	33.6589	33.5672	33.7099	33.5412	33.9827	34.6204	34.9648	35.3811	34.6066	35.1055	34.0397	34.9705	15	15	14	37.5	37.5	36.1	55.01	0	310.21	125900000000	633	668230000	330120000	1210500000	832520000	578640000	1469200000	31305000	110920000	31929000	1078000000	55460000	597360000	50	58	76	44	78	91	21	26	13	67	14
Q01780	Q01780	Exosome component 10	EXOSC10	25.6588	26.4394	26.118	26.9061	26.2087	26.2278	26.4231	25.8433	26.07	25.8125	25.999	23.576	13	13	13	21.9	21.9	21.9	100.83	0	34.63	424760000	35	476840	269090	1551100	3392400	668630	1266300	0	2958.7	14786	80745	0	0	1	2	6	13	3	9	0	0	0	1	0
Q01813	Q01813	ATP-dependent 6-phosphofructokinase, platelet type	PFKP	31.4229	31.1713	31.6478	31.5683	31.0411	31.1207	30.8229	31.5653	31.4026	31.3414	28.8813	30.9432	32	32	28	52.4	52.4	46.7	85.595	0	323.31	17474000000	557	83272000	31237000	139400000	127370000	30088000	76396000	1287000	3184700	1381200	36536000	708320	15216000	91	71	93	59	45	68	10	18	6	41	4
Q01844	Q01844	RNA-binding protein EWS	EWSR1	28.674	28.7309	29.1679	28.2928	27.9762	28.9605	25.7635	25.0871	28.0955	28.1032	26.0973	27.8775	7	7	7	14.3	14.3	14.3	68.477	0	96.825	2203600000	101	21419000	11277000	34012000	25207000	7381600	23908000	257070	166840	243390	2865000	674870	2214700	18	17	13	15	13	16	1	0	1	2	2
Q01970	Q01970	1-phosphatidylinositol 4,5-bisphosphate phosphodiesterase beta-3	PLCB3	28.3289	28.7682	28.9657	28.1535	28.5837	28.8978	25.9931	26.598	27.4032	27.3355	26.1562	27.6605	27	27	27	31.6	31.6	31.6	138.8	0	230.61	2094500000	152	3553400	2106600	8114000	8201100	3369600	11963000	29771	46376	73470	861330	0	467810	18	20	22	22	17	40	1	0	0	5	0
Q01974;Q01973	Q01974	Tyrosine-protein kinase transmembrane receptor ROR2	ROR2	27.0694	26.7406	26.9054	27.8221	27.6759	27.6727	25.5719	28.3336	25.4363	28.6559	26.2073	27.6718	21	21	21	28.6	28.6	28.6	104.76	0	70.982	1134900000	69	1894000	212590	2282600	8775900	3299400	7255300	0	301430	11005	5514700	37438	1941900	2	1	4	19	8	14	0	3	0	10	0
Q01995	Q01995	Transgelin	TAGLN	30.1235	29.9492	30.457	29.7921	29.939	30.4167	28.2884	29.7602	28.5475	28.969	27.1803	28.4598	17	17	17	76.6	76.6	76.6	22.611	0	99.309	6219400000	252	55324000	30083000	106050000	66179000	29495000	81552000	539340	1408700	281330	14710000	527150	2565500	38	28	43	30	31	58	2	4	1	13	1
Q02241	Q02241	Kinesin-like protein KIF23	KIF23	33.3414	32.4721	34.0917	34.2839	33.5013	33.9285	31.285	32.0649	31.4181	33.7974	33.2979	33.0433	54	54	54	68.3	68.3	68.3	110.06	0	323.31	90543000000	1526	165950000	45786000	447110000	511350000	130340000	342140000	1341000	2253000	443750	114810000	7436700	41904000	206	112	238	244	196	241	16	16	1	104	24
Q02543	Q02543	60S ribosomal protein L18a	RPL18A	29.7065	29.5774	30.0625	30.1489	30.1982	30.243	30.7366	30.7371	31.1741	29.5793	29.6396	30.273	9	9	9	45.5	45.5	45.5	20.762	0	113.71	7047600000	152	84084000	36643000	168840000	152520000	78794000	152610000	5274800	7291800	6606300	37977000	5717400	46713000	24	13	20	20	21	18	2	3	3	8	3
Q02790	Q02790	Peptidyl-prolyl cis-trans isomerase FKBP4;Peptidyl-prolyl cis-trans isomerase FKBP4, N-terminally processed	FKBP4	32.4795	32.7765	32.8116	32.1612	32.2988	32.6788	31.8321	32.3257	32.4969	32.6637	32.5761	32.4253	36	36	36	77.8	77.8	77.8	51.804	0	323.31	39444000000	913	141980000	114490000	332390000	162310000	89396000	246530000	3598500	3797100	2596000	105750000	10800000	58744000	107	140	147	96	97	134	17	13	4	61	23
Q02809	Q02809	Procollagen-lysine,2-oxoglutarate 5-dioxygenase 1	PLOD1	28.0517	27.8649	28.1094	28.7918	28.2092	27.6305	28.9711	27.0634	27.7919	27.9116	26.1109	27.889	24	24	24	43.9	43.9	43.9	83.549	0	105.03	1804600000	136	3061300	2165300	10292000	14458000	3737100	3602900	488990	317900	91300	1722700	52925	1024800	12	8	25	35	16	16	5	1	0	8	0
Q02878	Q02878	60S ribosomal protein L6	RPL6	31.3203	31.1206	31.5617	32.0729	30.8401	31.3195	30.6874	32.7451	32.0955	31.2422	30.8663	31.2368	14	14	14	45.1	45.1	45.1	32.728	0	153.38	19629000000	386	192260000	79151000	314420000	452730000	83024000	176080000	3245700	15680000	7878900	121080000	13128000	51218000	61	54	50	46	33	42	8	11	7	26	10
Q02880	Q02880	DNA topoisomerase 2-beta	TOP2B	25.5966	25.0902	25.8136	26.381	25.8293	25.7483	25.8089	23.5365	24.8563	24.6646	25.8615	24.4485	22	12	12	17.1	11.7	11.7	183.26	0	48.179	268770000	36	103020	122210	744540	1471000	172530	432480	0	0	4725.2	38802	0	0	2	3	7	16	2	6	0	0	0	0	0
Q02952	Q02952	A-kinase anchor protein 12	AKAP12	30.2565	30.1357	30.7627	30.0206	30.9412	31.3044	32.3332	32.9421	32.3543	31.3965	31.8138	32.3501	60	60	60	54.5	54.5	54.5	191.48	0	323.31	11641000000	790	8889600	5064100	18900000	12188000	10034000	34500000	1969700	7453400	1232100	16122000	1675500	22228000	79	65	70	73	74	126	26	53	12	67	15
Q03001	Q03001	Dystonin	DST	27.1969	26.913	27.4744	27.4847	25.9326	27.1588	25.9602	24.1701	25.209	26.3709	25.829	25.3526	42	42	42	7.6	7.6	7.6	860.65	0	107.53	717490000	94	301500	115680	447100	424250	23133	209940	51274	7263.4	544.71	91802	0	0	24	15	13	18	3	13	2	0	0	6	0
Q03135;P56539	Q03135	Caveolin-1	CAV1	28.5211	29.4468	29.8255	29.1308	28.7789	29.6365	30.9234	32.1268	31.1242	29.4944	28.9169	30.2342	7	7	7	44.9	44.9	44.9	20.471	0	42.312	6265200000	131	25257000	72845000	140710000	111870000	26879000	152800000	9531800	13497000	3618500	28244000	1691000	39584000	8	20	19	13	8	22	6	6	2	14	2
Q03169	Q03169	Tumor necrosis factor alpha-induced protein 2	TNFAIP2	24.0146	24.6572	26.1202	25.7178	25.402	26.4819	25.3449	24.2246	24.4608	26.7967	25.6406	25.2551	17	17	17	35.8	35.8	35.8	72.66	0	29.958	329650000	31	329140	246270	2862500	1393000	361990	2284100	0	55810	1273.2	1141100	0	0	1	3	7	8	1	8	0	1	0	2	0
Q03252	Q03252	Lamin-B2	LMNB2	25.8472	27.7616	26.6292	25.4005	25.0406	25.3612	25.4514	24.4855	26.5253	26.7761	26.4861	23.7852	15	12	12	29.8	26.8	26.8	69.948	0	20.82	365540000	36	951330	3475800	2135700	1096800	363180	677730	0	0	29506	1089900	59444	0	4	14	6	1	4	3	0	0	0	3	1
Q03405	Q03405	Urokinase plasminogen activator surface receptor	PLAUR	30.5765	30.5292	30.6919	30.5823	30.4232	30.4735	30.864	32.1871	30.3531	31.3592	31.8535	32.4622	10	10	10	43	43	43	36.978	0	323.31	12363000000	449	72276000	35167000	128320000	104870000	39916000	91807000	4593400	12749000	1469700	97269000	15004000	123800000	56	46	43	39	37	43	10	7	1	37	22
Q04206	Q04206	Transcription factor p65	RELA	25.8133	26.2707	25.6397	27.0945	25.9587	25.823	25.4094	26.6581	25.0908	26.4821	26.0511	27.0853	10	10	10	26.7	26.7	26.7	60.218	0	56.517	503420000	64	2375800	548890	6574600	4632000	1556900	4280000	123020	130730	0	2266600	186160	1297500	9	4	12	6	10	13	1	1	0	4	1
Q04323	Q04323	UBX domain-containing protein 1	UBXN1	27.6372	27.4724	27.819	27.4215	28.0195	27.8651	28.2879	28.6156	28.4507	27.7109	28.6301	27.5039	8	8	8	48.5	48.5	48.5	33.325	0	164.36	1343400000	100	13096000	2818900	14182000	13797000	9650400	22623000	655170	1346400	817370	9725800	2020600	5224500	16	6	11	14	10	15	3	4	2	8	3
Q04446	Q04446	1,4-alpha-glucan-branching enzyme	GBE1	29.8486	29.3447	30.0091	30.1322	29.8041	30.3081	27.6403	29.8302	28.7664	29.8444	26.5264	29.2024	20	20	20	33.2	33.2	33.2	80.473	0	98.86	5317000000	200	24227000	10080000	28545000	35885000	12321000	28860000	148490	1475800	397040	7675600	99767	2201200	38	26	32	26	23	30	1	5	1	10	1
Q04637;REV__Q8NEG2	Q04637	Eukaryotic translation initiation factor 4 gamma 1	EIF4G1	30.5175	30.4542	30.6564	30.6755	30.4079	30.2112	29.7351	31.468	31.4033	30.7649	28.6636	30.3974	41	41	38	32.4	32.4	30.6	175.49	0	323.31	9112700000	492	16568000	7835800	32628000	27931000	8587400	18558000	473520	2889100	865110	12592000	401400	4682900	67	55	72	74	57	56	5	16	2	45	4
Q04721;P0DPK4;P0DPK3;Q7Z3S9	Q04721	Neurogenic locus notch homolog protein 2;Notch 2 extracellular truncation;Notch 2 intracellular domain	NOTCH2	29.921	28.931	29.7366	29.2196	29.6743	30.3081	29.5645	30.1631	27.7648	29.2505	27.8089	29.6675	40	40	39	23.9	23.9	23.6	265.4	0	228.4	4754500000	347	9874100	2402400	12633000	9555600	4717000	14238000	294380	776580	68545	4034600	180670	2970800	59	37	45	51	38	63	6	7	0	12	2
Q04726;Q04725	Q04726	Transducin-like enhancer protein 3	TLE3	26.0921	26.4659	26.5462	26.0564	26.235	26.4443	24.0563	24.2646	24.2121	26.1862	26.3143	24.9985	10	10	8	21.2	21.2	18.4	83.416	0	31.93	370160000	64	1523400	1220700	1868300	1877400	1007200	1613900	0	17133	25490	920380	62051	146260	12	12	7	10	10	4	0	0	0	6	1
Q04760	Q04760	Lactoylglutathione lyase	GLO1	29.5387	28.7422	29.5147	29.2053	28.2531	29.3924	26.3361	26.961	27.1063	25.3386	26.6896	27.4792	11	11	11	81.5	81.5	81.5	20.777	0	60.901	2933700000	105	50433000	10819000	68556000	71285000	5294200	57092000	0	203340	529050	357380	0	2128600	23	9	23	21	5	18	0	0	0	0	0
Q04837	Q04837	Single-stranded DNA-binding protein, mitochondrial	SSBP1	27.9333	28.6922	27.7799	27.9331	27.5229	28.015	29.5002	27.4498	29.8205	28.4021	29.7268	28.2125	6	6	6	49.3	49.3	49.3	17.259	0	122.85	2131900000	104	26248000	27696000	44466000	57698000	11513000	44935000	3453700	347130	2159100	20990000	7865900	19122000	10	16	11	11	8	19	4	0	0	4	4
Q04917	Q04917	14-3-3 protein eta	YWHAH	31.4148	31.3645	31.3183	31.2334	31.2277	31.4534	31.3089	31.5983	30.6536	30.99	31.0769	31.2336	15	12	12	64.6	57.7	57.7	28.218	0	323.31	17960000000	299	141640000	68584000	277750000	228370000	60955000	208630000	5363000	3106300	1552400	67061000	6203700	53273000	38	33	42	30	31	41	8	5	2	20	8
Q04941	Q04941	Proteolipid protein 2	PLP2	31.4736	30.053	24.7889	30.6019	31.0059	25.1548	26.1091	32.8747	23.7093	31.5694	31.0368	31.5055	2	2	2	18.4	18.4	18.4	16.691	0	35.799	8531700000	56	378960000	81744000	59011000	183290000	213870000	82060000	29699000	72770000	6393300	397160000	36616000	164770000	12	8	2	4	10	3	1	3	1	5	2
Q05048	Q05048	Cleavage stimulation factor subunit 1	CSTF1	26.607	26.3776	26.6846	26.0775	26.5296	26.6283	24.8481	25.824	25.9948	26.5252	25.886	24.6968	9	9	9	31.3	31.3	31.3	48.357	0	51.099	501310000	51	1524400	1361000	10133000	4703400	2101000	6882000	0	0	22685	1081900	41245	0	5	6	13	6	6	11	0	0	0	3	1
Q05519	Q05519	Serine/arginine-rich splicing factor 11	SRSF11	26.0182	26.5962	26.5243	26.5041	26.1495	26.6625	25.1041	24.4151	26.0962	25.9983	25.7102	24.7778	6	6	6	18	18	18	53.542	0	35.852	496600000	43	2837000	2491100	13554000	10303000	2193200	8509900	0	30604	50160	1414300	0	0	4	6	9	10	4	8	0	0	0	2	0
[truncated: 919 more rows]
[truncated: 70 more columns]

## Sheet: Table S2
Significant	-LOG(P-value)	Log2 Fold change (control_starved/control_std)	Protein IDs	Majority protein IDs	Protein names	Gene names	Peptides	Razor + unique peptides	Unique peptides	Sequence coverage [%]	Unique + razor sequence coverage [%]	Unique sequence coverage [%]	Mol. weight [kDa]	Q-value	Score	Intensity	MS/MS count	iBAQ control_starve_1	iBAQ control_starve_2	iBAQ control_starve_3	iBAQ control_std_1	iBAQ control_std_2	iBAQ control_std_3	iBAQ LLO_1	iBAQ LLO_2	iBAQ LLO_3	iBAQ PLY_1	iBAQ PLY_2	iBAQ PLY_3	log2 LFQ intensity control_starve_1	log2 LFQ intensity control_starve_2	log2 LFQ intensity control_starve_3	log2 LFQ intensity control_std_1	log2 LFQ intensity control_std_2	log2 LFQ intensity control_std_3	log2 LFQ intensity LLO_1	log2 LFQ intensity LLO_2	log2 LFQ intensity LLO_3	log2 LFQ intensity PLY_1	log2 LFQ intensity PLY_2	log2 LFQ intensity PLY_3
[truncated: 50 more rows]

[truncated: 3 more sheets: Table S3, Table S4, Table S5]
